# Supplementary material for: Octa­butyl­bis{(E)-2-[4-(2-hydroxy­benzyl­ideneamino)phen­yl]acetato}di-μ2-methoxo-di-μ3-oxido-tetra­tin(IV)
Source: Acta Crystallogr Sect E Struct Rep Online. 2009 Oct 3;65(Pt 11):m1268. doi: 10.1107/S1600536809038938 (PMC2971054; doi:10.1107/S1600536809038938)
Supplement: Supplementary file 2 [file e-65-m1268-Isup2.hkl]

# 
# h,k,l, Fc-squared, Fo-squared, sigma(Fo-squared) and status flag 
# 
data_I
_shelx_title ' 081204e in P-1' 
_shelx_refln_list_code          4 
_shelx_F_calc_maximum      243.38 
_exptl_crystal_F_000       776.00 
_reflns_d_resolution_high  0.8406 
 
loop_ 
 _symmetry_equiv_pos_as_xyz 
 'x, y, z' 
 '-x, -y, -z' 
 
_cell_length_a    10.6059 
_cell_length_b    12.2128 
_cell_length_c    14.5219 
_cell_angle_alpha 104.921 
_cell_angle_beta  104.271 
_cell_angle_gamma  91.991 
 
_shelx_F_squared_multiplier     1.000 
 
loop_ 
 _refln_index_h 
 _refln_index_k 
 _refln_index_l 
 _refln_F_squared_calc 
 _refln_F_squared_meas 
 _refln_F_squared_sigma 
 _refln_observed_status 
   1   0   0    20063.83    19660.59    255.07 o 
   2   0   0      857.23      798.36     33.63 o 
   3   0   0     4756.75     4938.74     77.33 o 
   4   0   0      332.46      336.14     18.56 o 
   5   0   0     2539.23     2588.17     57.26 o 
   6   0   0     7473.22     7625.98    137.09 o 
   7   0   0     4240.93     4640.51     95.29 o 
   8   0   0      477.40      428.64     32.06 o 
   9   0   0       55.00       38.96     19.22 o 
  10   0   0      348.93      432.03     54.49 o 
  11   0   0       19.13      -23.55     28.88 o 
 -11   1   0      342.02      390.93     57.54 o 
 -10   1   0        3.18      -15.19     18.69 o 
  -9   1   0       32.97      -10.82     15.92 o 
  -8   1   0        5.63      -18.12     12.08 o 
  -7   1   0     2255.60     2348.07     62.53 o 
  -6   1   0     8081.48     8052.40    144.50 o 
  -5   1   0     9850.17    10285.06    153.85 o 
  -4   1   0     4072.77     3932.88     69.62 o 
  -3   1   0     1657.85     1657.54     35.48 o 
  -2   1   0      703.66      627.45     20.91 o 
  -1   1   0     7891.55     7713.06    103.92 o 
   0   1   0     5600.13     6199.06    124.64 o 
   1   1   0    45124.74    42210.80   1261.12 o 
   2   1   0    20483.50    21635.46    221.16 o 
   3   1   0      443.06      486.32     18.80 o 
   4   1   0     1491.76     1572.45     64.38 o 
   5   1   0      934.47      942.27     33.39 o 
   6   1   0      414.94      347.41     24.50 o 
   7   1   0     1450.73     1501.60     50.49 o 
   8   1   0      589.88      556.16     40.71 o 
   9   1   0       66.27       39.00     19.32 o 
  10   1   0      442.57      453.30     55.38 o 
  11   1   0      254.62      329.33     55.66 o 
  12   1   0       96.21      101.70     43.44 o 
 -11   2   0      925.50     1015.14     81.26 o 
 -10   2   0     1011.53     1036.56     54.02 o 
  -9   2   0       96.37       58.87     38.55 o 
  -8   2   0       46.38      -12.20     18.36 o 
  -7   2   0        1.33      -15.88     10.58 o 
  -6   2   0     4220.29     4138.40     82.46 o 
  -5   2   0    12762.83    13684.51    195.37 o 
  -4   2   0     4095.43     4005.81     71.50 o 
  -3   2   0      437.99      331.84     26.16 o 
  -2   2   0        6.29        6.67      6.25 o 
  -1   2   0     3939.37     3711.33     51.23 o 
   0   2   0     4940.24     5291.39    109.09 o 
   1   2   0     3023.72     2962.87     37.82 o 
   2   2   0       41.65       70.54      6.35 o 
   3   2   0     1768.21     1973.88     47.81 o 
   4   2   0     1365.43     1278.42     36.33 o 
   5   2   0     3687.89     3809.85     75.83 o 
   6   2   0     2266.86     2252.41     58.63 o 
   7   2   0       37.64       31.63     15.11 o 
   8   2   0      101.98       51.70     23.02 o 
   9   2   0       14.84      -22.27     25.88 o 
  10   2   0      212.33      272.56     52.21 o 
  11   2   0      784.47      908.94     81.15 o 
 -12   3   0      123.91       81.04     46.05 o 
 -11   3   0      838.54      740.81     71.04 o 
 -10   3   0     1711.21     1791.72     95.43 o 
  -9   3   0      791.03      799.37     42.72 o 
  -8   3   0       16.21       -5.99     17.52 o 
  -7   3   0      600.32      545.04     53.66 o 
  -6   3   0      383.17      347.39     23.59 o 
  -5   3   0      471.28      426.33     22.98 o 
  -4   3   0    10379.54    10509.14    152.61 o 
  -3   3   0     4282.55     4183.15     79.54 o 
  -2   3   0     1401.64     1243.16     29.00 o 
   0   3   0    59236.05    55544.83    996.87 o 
   1   3   0     1409.67     1672.88     34.51 o 
   2   3   0      718.84      771.79     18.23 o 
   3   3   0      132.73      107.96      8.51 o 
   4   3   0      682.07      774.61     22.24 o 
   5   3   0     4264.07     4375.85     84.06 o 
   6   3   0     4662.88     4859.06     96.11 o 
   7   3   0     2215.71     2329.40     65.33 o 
   8   3   0      120.87       45.27     30.44 o 
   9   3   0       17.14      -18.05     26.77 o 
  10   3   0       73.51       58.60     38.88 o 
  11   3   0      162.06      197.91     53.71 o 
 -12   4   0        8.93      -45.07     30.05 o 
 -11   4   0       64.16       43.27     35.44 o 
 -10   4   0      819.07      736.08     65.38 o 
  -9   4   0     1205.80     1301.59     79.54 o 
  -8   4   0      410.44      462.59     45.96 o 
  -7   4   0      502.92      477.63     37.19 o 
  -6   4   0     3778.40     3611.22     77.65 o 
  -5   4   0      917.67      879.26     32.66 o 
  -4   4   0     1971.23     2004.89     47.41 o 
  -3   4   0       46.37       68.29     27.02 o 
  -2   4   0      653.53      747.07     23.54 o 
  -1   4   0     2279.31     2565.24     67.82 o 
   0   4   0    15040.35    15049.83    293.78 o 
   1   4   0    10484.40    10784.03    224.57 o 
   2   4   0     2884.64     3079.90     59.19 o 
   3   4   0       21.90       -6.50      8.03 o 
   4   4   0       41.15       17.77      7.62 o 
   5   4   0     1620.29     1615.45     36.06 o 
   6   4   0     3569.03     3796.55    146.53 o 
   7   4   0     2838.51     2872.18    117.70 o 
   8   4   0      803.67      827.01     68.54 o 
   9   4   0       16.18      -22.66     28.88 o 
  10   4   0        3.40      -29.05     30.49 o 
  11   4   0       89.26       45.32     37.83 o 
 -11   5   0      184.29      169.08     47.94 o 
 -10   5   0        0.11      -17.33     28.38 o 
  -9   5   0      136.04       87.65     33.05 o 
  -8   5   0      447.05      434.97     46.99 o 
  -7   5   0      251.17      262.76     24.86 o 
  -6   5   0     4340.08     4265.62     88.13 o 
  -5   5   0    12403.27    12711.41    189.31 o 
  -4   5   0     2283.17     2047.79     49.82 o 
  -3   5   0      935.73      854.80     28.41 o 
  -2   5   0        2.19       -2.78      4.08 o 
  -1   5   0       71.74       81.54     14.89 o 
   0   5   0     9031.39     9944.57    211.46 o 
   1   5   0    16921.95    16662.70    334.16 o 
   2   5   0     9925.62    10700.90    157.62 o 
   3   5   0     1428.15     1392.86     42.48 o 
   4   5   0      261.88      223.55     17.36 o 
   5   5   0      185.19      175.53     20.31 o 
   6   5   0      242.67      181.02     35.66 o 
   7   5   0     1172.00     1145.51     75.15 o 
   8   5   0     1022.07      990.76     75.32 o 
   9   5   0      246.05      233.62     49.21 o 
  10   5   0        0.02      -24.33     27.61 o 
 -11   6   0      467.69      416.03     62.49 o 
 -10   6   0      657.89      666.32     67.88 o 
  -9   6   0        7.33      -14.44     23.00 o 
  -8   6   0        0.66      -11.94     21.16 o 
  -7   6   0        1.89      -11.22     17.89 o 
  -6   6   0     3212.28     3026.27     72.82 o 
  -5   6   0     6998.15     6926.25    143.58 o 
  -4   6   0    13057.87    13343.12    196.16 o 
  -3   6   0     3310.86     3467.42     70.32 o 
  -2   6   0       10.92       -6.03      5.87 o 
  -1   6   0       18.68       -0.11      9.55 o 
   0   6   0      114.15      132.64     21.16 o 
   1   6   0     9424.91     9864.70    222.24 o 
   2   6   0     5526.44     5765.07    101.53 o 
   3   6   0     4242.95     4274.20     86.29 o 
   4   6   0       69.38       85.83     20.05 o 
   5   6   0      301.93      276.64     25.89 o 
   6   6   0      554.67      496.07     52.32 o 
   7   6   0       55.42       40.16     26.99 o 
   8   6   0      135.82      141.42     39.60 o 
   9   6   0       53.95      -18.16     31.16 o 
  10   6   0        3.48      -13.05     34.05 o 
 -11   7   0      420.31      536.18     73.54 o 
 -10   7   0      904.55     1026.86     82.65 o 
  -9   7   0     1235.60     1286.87     85.93 o 
  -8   7   0      216.00      151.08     40.10 o 
  -7   7   0       12.51      -22.91     15.27 o 
  -6   7   0       23.97       -2.39     16.39 o 
  -5   7   0     2762.70     2750.90     67.86 o 
  -4   7   0     4816.82     4798.60     93.52 o 
  -3   7   0     5197.86     5454.21    100.31 o 
  -2   7   0     2769.29     2669.35     56.01 o 
  -1   7   0       39.47       17.89     13.78 o 
   0   7   0      343.19      242.07     28.61 o 
   1   7   0        2.57      -13.39     11.05 o 
   2   7   0     1088.76     1116.69     39.57 o 
   3   7   0     1588.09     1545.45    119.42 o 
   4   7   0      425.79      413.87     52.93 o 
   5   7   0      314.03      276.78     46.27 o 
   6   7   0     1215.95     1253.54     82.10 o 
   7   7   0      579.93      603.39     62.38 o 
   8   7   0      123.48      100.93     39.88 o 
   9   7   0        0.29      -39.91     26.61 o 
 -10   8   0      588.37      641.71     69.38 o 
  -9   8   0      813.69      970.37     79.43 o 
  -8   8   0      883.72      940.49     72.49 o 
  -7   8   0       65.29       15.11     27.61 o 
  -6   8   0      406.84      346.27     43.55 o 
  -5   8   0      255.38      233.79     35.66 o 
  -4   8   0      322.42      324.25     25.01 o 
  -3   8   0     2226.96     2275.86     60.24 o 
  -2   8   0     2300.31     2239.57     53.90 o 
  -1   8   0       71.15       24.77     19.44 o 
   0   8   0     2084.41     2220.64     86.37 o 
   1   8   0     1689.91     1625.31     75.43 o 
   2   8   0      369.60      363.40     26.32 o 
   3   8   0       24.90        2.49     19.19 o 
   4   8   0       75.56        6.44     24.94 o 
   5   8   0      105.91       59.10     28.99 o 
   6   8   0      447.91      414.81     55.55 o 
   7   8   0     1132.30     1248.77     90.43 o 
   8   8   0      469.55      502.41     71.38 o 
   9   8   0       58.96      -12.61     33.72 o 
 -10   9   0        0.03      -41.91     27.94 o 
  -9   9   0      353.31      279.11     51.21 o 
  -8   9   0      597.02      613.00     61.82 o 
  -7   9   0      150.63      109.15     37.16 o 
  -6   9   0      248.31      121.48     37.55 o 
  -5   9   0     1309.72     1425.62     79.82 o 
  -4   9   0     1864.58     1887.70     87.43 o 
  -3   9   0      167.10      188.35     21.87 o 
  -2   9   0      136.29      120.43     22.36 o 
  -1   9   0       99.33       24.33     19.94 o 
   0   9   0      181.90      118.42     29.66 o 
   1   9   0     2451.31     2645.66     70.10 o 
   2   9   0     2665.73     2635.29     71.43 o 
   3   9   0      836.31      795.39     46.13 o 
   4   9   0       86.67       39.88     30.27 o 
   5   9   0       24.92      -31.99     21.33 o 
   6   9   0      195.20      145.53     42.33 o 
   7   9   0      237.19      282.34     57.66 o 
   8   9   0      314.94      405.87     64.93 o 
  -9  10   0      148.58       86.71     41.49 o 
  -8  10   0        6.47        2.22     27.99 o 
  -7  10   0      151.99      132.64     38.55 o 
  -6  10   0       27.20       30.11     29.49 o 
  -5  10   0      990.57      997.31     72.93 o 
  -4  10   0     1884.41     2004.29     96.70 o 
  -3  10   0     2602.13     2663.05    108.20 o 
  -2  10   0      986.64      949.78     33.93 o 
  -1  10   0       96.38       27.11     22.88 o 
   0  10   0       52.76       15.39     22.44 o 
   1  10   0      519.07      481.53     33.59 o 
   2  10   0      900.53      934.69     44.70 o 
   3  10   0     1546.77     1687.68     93.04 o 
   4  10   0      513.76      556.84     60.21 o 
   5  10   0       47.62       41.77     34.10 o 
   6  10   0        4.30      -33.49     28.83 o 
   7  10   0       27.65      -18.83     32.33 o 
  -8  11   0      253.36      210.40     54.82 o 
  -7  11   0       30.68       -7.94     27.44 o 
  -6  11   0        9.82      -16.77     23.50 o 
  -5  11   0      388.34      385.87     54.27 o 
  -4  11   0     1824.37     2002.96    103.37 o 
  -3  11   0     1895.91     1978.91     98.65 o 
  -2  11   0     1223.83     1395.29     79.93 o 
   0  11   0        1.69      -23.05     19.44 o 
   1  11   0       28.83       -3.64     16.77 o 
   2  11   0      378.81      444.97     53.32 o 
   3  11   0      468.31      481.96     57.21 o 
   4  11   0      286.24      348.77     55.77 o 
   5  11   0       28.98       18.33     37.77 o 
   6  11   0        4.57      -29.83     32.83 o 
  -7  12   0      182.24      212.96     51.49 o 
  -6  12   0       15.95       -6.55     32.27 o 
  -5  12   0       30.93       -6.78     25.50 o 
  -4  12   0      125.05      100.15     39.33 o 
  -3  12   0     1110.00     1198.66     81.37 o 
  -2  12   0     1127.70     1106.57     78.71 o 
  -1  12   0      321.66      323.22     50.66 o 
   0  12   0        1.74      -36.24     24.16 o 
   1  12   0      147.71       95.87     39.94 o 
   2  12   0      120.16       94.48     39.33 o 
   3  12   0       23.91       -3.28     31.27 o 
   4  12   0       85.18       49.44     37.83 o 
   5  12   0       17.44       21.00     37.66 o 
  -5  13   0       10.10       19.83     31.88 o 
  -4  13   0        7.74      -18.77     26.55 o 
  -3  13   0        1.76        8.78     25.05 o 
  -2  13   0      146.34      186.02     42.94 o 
   1  13   0      166.17      163.58     50.21 o 
   2  13   0      217.74      147.47     45.27 o 
   3  13   0      172.01      121.42     45.21 o 
   2 -14   1        5.86        2.61     31.77 o 
   3 -14   1       79.08       86.43     38.10 o 
  -3 -13   1      135.20      104.92     47.10 o 
  -2 -13   1        8.27      -36.55     31.83 o 
  -1 -13   1      107.56      112.76     46.05 o 
   2 -13   1       59.21       65.10     32.11 o 
   3 -13   1       46.97       20.44     27.22 o 
   4 -13   1        1.50       -0.33     28.72 o 
   5 -13   1      181.55      182.91     51.82 o 
  -5 -12   1      135.39      187.19     51.93 o 
  -4 -12   1       91.80       58.21     34.55 o 
  -3 -12   1        2.66       -1.11     29.88 o 
  -2 -12   1       20.29      -39.74     26.50 o 
  -1 -12   1       49.26      -11.11     26.83 o 
   0 -12   1      646.34      599.61     59.21 o 
   1 -12   1     1386.77     1436.29     88.76 o 
   2 -12   1     1506.65     1840.38     99.15 o 
   3 -12   1      125.78       61.27     37.83 o 
   4 -12   1       92.37       57.66     32.66 o 
   5 -12   1       55.72       36.88     31.33 o 
   6 -12   1      278.82      287.72     52.77 o 
   7 -12   1      517.08      584.06     69.21 o 
  -6 -11   1       95.81      146.81     48.05 o 
  -5 -11   1      413.56      434.14     59.16 o 
  -4 -11   1      531.34      503.02     59.66 o 
  -3 -11   1      241.70      274.84     49.32 o 
  -2 -11   1       82.79       37.10     28.94 o 
  -1 -11   1       71.30       -8.28     23.44 o 
   0 -11   1      300.03      354.32     47.88 o 
   1 -11   1      941.20      861.58     43.76 o 
   2 -11   1     1622.58     1661.86     56.92 o 
   3 -11   1     1733.95     2036.23    101.65 o 
   4 -11   1       90.83       61.49     33.83 o 
   5 -11   1        6.11      -32.33     21.55 o 
   6 -11   1        2.53      -21.72     23.16 o 
   7 -11   1      144.41      150.69     42.05 o 
   8 -11   1      382.69      366.43     61.10 o 
  -7 -10   1       15.23      -12.55     33.99 o 
  -6 -10   1       99.35       39.27     35.16 o 
  -5 -10   1      378.54      343.60     55.82 o 
  -4 -10   1     1256.88     1367.80     86.76 o 
  -3 -10   1      982.53     1070.35     74.32 o 
  -2 -10   1       63.89       59.71     27.38 o 
  -1 -10   1       10.64      -19.39     20.55 o 
   0 -10   1        0.06      -19.94     17.33 o 
   1 -10   1      374.19      306.11     27.54 o 
   2 -10   1     1930.77     2142.83     60.85 o 
   3 -10   1     1118.24     1238.21     51.56 o 
   4 -10   1      286.17      200.68     40.33 o 
   5 -10   1       33.71       -8.94     27.77 o 
   6 -10   1      556.37      518.90     57.71 o 
   7 -10   1      153.68      116.42     37.33 o 
   8 -10   1        0.01       -8.78     25.66 o 
   9 -10   1      106.28       57.93     39.16 o 
  -8  -9   1      245.81      239.57     56.82 o 
  -7  -9   1       56.16       -2.94     31.49 o 
  -6  -9   1        2.62      -21.83     25.00 o 
  -5  -9   1        2.43      -12.00     24.61 o 
  -4  -9   1      392.15      372.60     48.38 o 
  -3  -9   1     1344.32     1327.86     77.93 o 
  -2  -9   1     1504.55     1535.65     51.47 o 
  -1  -9   1        5.90      -14.05     18.33 o 
   0  -9   1      568.93      527.62     48.21 o 
   2  -9   1       40.80       41.62     13.55 o 
   3  -9   1      513.32      595.76     40.91 o 
   4  -9   1      465.69      460.34     32.23 o 
   5  -9   1       17.03        0.61     20.66 o 
   6  -9   1      654.02      564.12     58.16 o 
   7  -9   1     1236.31     1194.94     79.82 o 
   8  -9   1      556.09      547.67     60.21 o 
   9  -9   1      138.35      128.42     44.55 o 
  10  -9   1        0.44      -42.10     32.44 o 
  -9  -8   1      188.99      139.86     49.10 o 
  -8  -8   1      429.39      432.25     62.71 o 
  -7  -8   1      148.48      121.75     41.33 o 
  -6  -8   1        7.87      -18.83     25.55 o 
  -5  -8   1      223.30      174.63     39.99 o 
  -4  -8   1      446.95      344.21     44.49 o 
  -3  -8   1       43.33       24.42     14.03 o 
  -2  -8   1      144.03       98.25     18.25 o 
  -1  -8   1      896.36      851.51     55.38 o 
   0  -8   1      283.59      298.61     34.77 o 
   2  -8   1     5682.14     5570.04     98.21 o 
   3  -8   1     1208.75     1282.78     45.88 o 
   4  -8   1       75.24       35.25     19.75 o 
   5  -8   1        6.39        2.25     10.99 o 
   6  -8   1      149.17      129.31     31.72 o 
   7  -8   1     1259.20     1263.65     79.43 o 
   8  -8   1     1344.62     1341.36     85.71 o 
   9  -8   1      672.42      721.75     68.99 o 
  10  -8   1      132.42       92.26     41.44 o 
 -10  -7   1        1.07      -43.33     28.88 o 
  -9  -7   1       17.32       10.66     34.16 o 
  -8  -7   1      168.59      146.47     43.55 o 
  -7  -7   1       98.08       62.15     35.05 o 
  -6  -7   1        0.67       -7.83     21.11 o 
  -5  -7   1     1266.63     1288.20     76.71 o 
  -4  -7   1     2888.74     2959.51     71.53 o 
  -3  -7   1     1726.56     1676.98     48.94 o 
  -2  -7   1       36.46        5.09     10.61 o 
  -1  -7   1      482.39      431.81     37.33 o 
   0  -7   1      278.39      227.29     29.38 o 
   2  -7   1     8763.12     8773.70    131.81 o 
   3  -7   1     9729.96    10104.21    226.57 o 
   4  -7   1     2977.18     3055.34    154.03 o 
   5  -7   1      256.22      226.69     38.77 o 
   6  -7   1        5.43       -0.36     11.57 o 
   7  -7   1      190.48      110.48     33.66 o 
   8  -7   1      721.25      665.76     60.88 o 
   9  -7   1     1007.44     1108.85     81.04 o 
  10  -7   1      331.86      514.29     68.49 o 
  11  -7   1        9.86       -3.72     32.77 o 
 -10  -6   1      262.55      262.73     54.77 o 
  -9  -6   1      222.71      227.57     48.49 o 
  -8  -6   1       46.68       57.16     28.99 o 
  -7  -6   1       59.39       17.66     26.44 o 
  -6  -6   1        7.09      -21.83     18.27 o 
  -5  -6   1      167.42      211.45     21.66 o 
  -4  -6   1     5193.32     5306.65     78.67 o 
  -3  -6   1     6879.52     6994.97    116.84 o 
  -2  -6   1     6693.49     6923.05    112.67 o 
  -1  -6   1     1845.57     1968.19     73.82 o 
   0  -6   1      689.50      710.42     41.55 o 
   1  -6   1     1424.98     1209.97     33.52 o 
   2  -6   1     3314.73     3321.49     94.32 o 
   3  -6   1     8464.14     8345.55    133.97 o 
   4  -6   1     7882.90     8015.86    133.66 o 
   5  -6   1     2174.63     2178.92     59.29 o 
   6  -6   1       49.48       35.36     37.27 o 
   7  -6   1       68.78       73.00     17.83 o 
   8  -6   1        0.23      -13.78     18.11 o 
   9  -6   1       94.60       70.99     34.16 o 
  10  -6   1      390.22      361.49     56.38 o 
  11  -6   1       24.27        4.72     29.88 o 
 -11  -5   1       12.65      -27.94     31.94 o 
 -10  -5   1      139.71      177.02     49.10 o 
  -9  -5   1      747.14      938.82     78.10 o 
  -8  -5   1      996.38     1088.24     76.93 o 
  -7  -5   1      444.15      408.76     48.27 o 
  -6  -5   1        5.83      -15.12     10.08 o 
  -5  -5   1        1.88      -10.95      7.30 o 
  -4  -5   1      847.41      844.35     33.44 o 
  -3  -5   1     9721.35     9811.67    118.04 o 
  -2  -5   1    11696.44    12148.83    171.15 o 
  -1  -5   1     6425.77     6375.86    152.42 o 
   0  -5   1      101.31       62.71     15.16 o 
   1  -5   1      146.40      111.66     10.67 o 
   2  -5   1      230.23      296.50     23.38 o 
   3  -5   1     5385.85     5611.00     96.11 o 
   4  -5   1     4966.50     5061.23     92.90 o 
   5  -5   1     1142.94     1082.31     39.88 o 
   6  -5   1        8.26      -13.58     17.36 o 
   7  -5   1     1218.00     1220.88     47.14 o 
   8  -5   1      743.44      653.99     57.32 o 
   9  -5   1       70.74       45.99     31.72 o 
  10  -5   1       10.17      -35.94     29.38 o 
  11  -5   1       17.64      -24.22     29.83 o 
 -11  -4   1        3.56       -8.44     37.27 o 
 -10  -4   1       77.63       71.88     38.94 o 
  -9  -4   1      504.58      513.85     59.38 o 
  -8  -4   1     1358.03     1454.67     86.09 o 
  -7  -4   1     1484.12     1425.59     51.00 o 
  -6  -4   1     1279.70     1254.36     44.72 o 
  -5  -4   1        6.60      -16.29     10.94 o 
  -4  -4   1      263.24      216.99     17.15 o 
  -3  -4   1     1284.46     1203.62     26.64 o 
  -2  -4   1     1703.00     1801.05     31.64 o 
  -1  -4   1     4701.06     4604.02    113.09 o 
   0  -4   1        8.49       -0.78      8.05 o 
   1  -4   1     1252.28     1231.00     28.17 o 
   2  -4   1     5976.58     5854.07    131.31 o 
   3  -4   1      425.36      354.75     33.74 o 
   4  -4   1      620.36      702.46     28.57 o 
   5  -4   1      695.08      629.69     29.22 o 
   6  -4   1       10.97      -14.32     10.66 o 
   7  -4   1     1387.49     1319.53     62.29 o 
   8  -4   1     1945.16     1973.62     63.45 o 
   9  -4   1     2412.36     2481.98     75.58 o 
  10  -4   1      249.48      200.80     44.88 o 
  11  -4   1        4.82      -46.57     31.05 o 
 -11  -3   1       23.41       -8.05     35.05 o 
 -10  -3   1        2.59      -37.33     24.88 o 
  -9  -3   1       43.78      -11.55     25.27 o 
  -8  -3   1      811.96      812.66     42.31 o 
  -7  -3   1     1767.47     1770.50     56.54 o 
  -6  -3   1     1105.59      977.85     39.43 o 
  -5  -3   1      147.09      120.57     16.28 o 
  -4  -3   1     1101.08     1086.51     34.46 o 
  -3  -3   1      590.77      585.15     17.13 o 
  -2  -3   1      492.64      497.04     14.24 o 
  -1  -3   1     6164.89     6453.73    140.08 o 
   0  -3   1      625.52      637.05     27.38 o 
   1  -3   1        1.70       -3.78      5.55 o 
   2  -3   1     3980.85     4019.91     94.70 o 
   3  -3   1    11516.63    10751.95    308.30 o 
   4  -3   1     6961.27     6927.28    111.21 o 
   5  -3   1        4.79        1.55      7.83 o 
   6  -3   1        3.17        2.48     10.11 o 
   7  -3   1      261.81      209.27     25.44 o 
   8  -3   1     1423.29     1496.04     54.30 o 
   9  -3   1     1441.78     1565.86     59.06 o 
  10  -3   1     2044.63     2197.32     74.18 o 
  11  -3   1      235.08      131.25     45.10 o 
 -12  -2   1      189.02      280.84     58.82 o 
 -11  -2   1       84.68      117.26     43.94 o 
 -10  -2   1      100.68       87.71     37.60 o 
  -9  -2   1      125.12       89.06     22.55 o 
  -8  -2   1        1.03      -10.64     13.22 o 
  -7  -2   1      496.54      486.07     31.10 o 
  -6  -2   1      711.42      632.58     31.55 o 
  -5  -2   1      386.34      382.11     22.77 o 
  -4  -2   1     6082.83     6496.21    105.50 o 
  -3  -2   1    16123.53    16266.54    217.83 o 
  -2  -2   1    12303.04    12766.07    136.63 o 
  -1  -2   1     2632.32     2625.28     44.00 o 
   0  -2   1     1239.31     1312.53     37.38 o 
   1  -2   1     6834.32     6912.53    139.81 o 
   2  -2   1       92.08      175.74     15.05 o 
   3  -2   1    11561.38    11188.76    156.17 o 
   4  -2   1    10076.31    10499.41    152.88 o 
   5  -2   1     9042.05     9322.77    169.58 o 
   6  -2   1      119.25      115.42     16.69 o 
   7  -2   1        0.58      -16.11     10.74 o 
   8  -2   1       51.33       17.47     16.21 o 
   9  -2   1     1001.98     1018.77     47.92 o 
  10  -2   1      918.41     1045.89     53.30 o 
 -12  -1   1       73.58       54.49     37.38 o 
 -11  -1   1       25.67      -11.00     27.38 o 
 -10  -1   1        8.27      -16.12     18.97 o 
  -9  -1   1      722.09      783.84     44.21 o 
  -8  -1   1     1787.86     1885.28     60.48 o 
  -7  -1   1     1308.60     1271.52     46.25 o 
  -6  -1   1      202.67      202.06     21.42 o 
  -5  -1   1      411.75      464.58     24.85 o 
  -4  -1   1      226.26      232.14     24.86 o 
  -3  -1   1    20206.09    21088.03    272.72 o 
  -2  -1   1    23029.95    23543.76    477.47 o 
  -1  -1   1    25814.38    24698.26   1467.56 o 
   1  -1   1     1399.30     1263.76     36.44 o 
   2  -1   1     3795.19     3750.81     59.31 o 
   3  -1   1     1026.40      955.94     26.48 o 
   4  -1   1    13069.74    13568.97    188.74 o 
   5  -1   1     5462.25     5316.80     93.53 o 
   6  -1   1     2933.24     3204.50     71.34 o 
   7  -1   1        3.31      -15.60     10.80 o 
   8  -1   1      197.04      147.10     22.61 o 
   9  -1   1      226.24      270.90     31.12 o 
  10  -1   1      115.51      124.87     38.38 o 
  11  -1   1      179.88      232.68     50.60 o 
 -11   0   1       35.99      -10.33     26.22 o 
 -10   0   1        4.48      -27.95     18.63 o 
  -9   0   1      911.07      897.65     45.13 o 
  -8   0   1     3154.49     3300.75     81.28 o 
  -7   0   1     5572.31     5847.20    110.37 o 
  -6   0   1     4445.28     4392.61     85.98 o 
  -5   0   1      968.66      832.35     30.77 o 
  -4   0   1      817.27      766.09     25.47 o 
  -3   0   1     3616.84     3837.11     62.80 o 
  -2   0   1     9901.85    10486.78    139.13 o 
  -1   0   1    47949.75    36742.31    659.26 o 
   1   0   1     2839.45     3186.18     38.66 o 
   2   0   1     2051.95     2186.74     38.43 o 
   3   0   1     2597.60     2597.47     48.10 o 
   4   0   1      301.31      210.15     15.44 o 
   5   0   1     5684.86     6144.49    103.92 o 
   6   0   1     1318.27     1347.65     43.50 o 
   7   0   1        6.27       -9.72     11.39 o 
   8   0   1      409.17      406.44     32.41 o 
   9   0   1     1064.50     1135.22     51.25 o 
  10   0   1      539.21      599.72     63.60 o 
  11   0   1        3.11      -23.27     28.83 o 
 -11   1   1      143.72       83.32     39.16 o 
 -10   1   1        0.81      -25.00     16.67 o 
  -9   1   1      106.68       70.41     22.71 o 
  -8   1   1     1437.89     1399.77     50.74 o 
  -7   1   1     4228.90     4321.76     89.06 o 
  -6   1   1     7108.85     7309.13    121.72 o 
  -5   1   1     3657.65     3895.92     73.43 o 
  -4   1   1       33.65        3.23      5.74 o 
  -3   1   1        6.06       43.68      6.64 o 
  -2   1   1     1206.77     1213.71     23.99 o 
  -1   1   1     7250.62     8249.95    151.30 o 
   0   1   1    15040.57    15714.31    166.78 o 
   1   1   1     5879.73     6444.14     91.43 o 
   2   1   1     7349.03     7862.95     88.77 o 
   3   1   1     3368.04     3616.36    110.70 o 
   4   1   1     2774.48     2931.08     57.59 o 
   5   1   1      608.58      638.36     27.63 o 
   6   1   1       86.99       43.53     14.13 o 
   7   1   1       39.51       18.60     15.56 o 
   8   1   1      359.34      360.43     32.05 o 
   9   1   1     1182.67     1327.19     84.71 o 
  10   1   1     1083.04     1157.62     83.21 o 
  11   1   1      257.75      230.68     51.27 o 
 -12   2   1      536.19      608.55     73.60 o 
 -11   2   1      527.58      614.27     66.27 o 
 -10   2   1       74.62       17.33     31.11 o 
  -9   2   1       26.09       -9.05     16.01 o 
  -8   2   1       37.04        0.87     15.91 o 
  -7   2   1      302.87      284.60     24.01 o 
  -6   2   1     1781.46     1784.11     48.20 o 
  -5   2   1     2755.25     3004.20     61.05 o 
  -4   2   1      697.64      756.03     24.69 o 
  -3   2   1     1539.79     1509.43     32.09 o 
  -2   2   1       11.23       16.74      6.69 o 
  -1   2   1      663.22      636.83     23.91 o 
   0   2   1     1207.72     1177.72     34.55 o 
   1   2   1      449.63      471.58     16.86 o 
   2   2   1     2412.28     2575.26     49.35 o 
   3   2   1     2472.50     2467.38     38.95 o 
   4   2   1     8177.65     8653.11    105.26 o 
   5   2   1     4129.28     3895.60     76.25 o 
   6   2   1      611.51      590.02     30.44 o 
   7   2   1       26.85      -10.33     15.56 o 
   8   2   1       48.77       25.66     28.22 o 
   9   2   1      441.31      392.32     55.71 o 
  10   2   1      938.07     1066.74     84.48 o 
  11   2   1      448.11      517.51     66.38 o 
 -12   3   1      256.08      182.47     51.93 o 
 -11   3   1      622.78      637.49     69.49 o 
 -10   3   1      286.31      292.94     51.38 o 
  -9   3   1       79.24       30.66     26.77 o 
  -8   3   1     1083.05     1110.83     43.79 o 
  -7   3   1     1599.09     1608.96     49.68 o 
  -6   3   1      392.09      305.17     22.05 o 
  -5   3   1     1358.85     1511.98     40.13 o 
  -4   3   1      251.33      164.08     14.77 o 
  -3   3   1      964.58      973.33     25.34 o 
  -2   3   1    10373.90    10599.52    166.33 o 
  -1   3   1    16553.95    17389.03    342.35 o 
   0   3   1    10939.06    12426.27    241.84 o 
   1   3   1      656.45      540.11     54.93 o 
   2   3   1       58.44       55.46     10.30 o 
   3   3   1     1806.98     1885.98     33.42 o 
   4   3   1     8379.85     8475.81    104.51 o 
   5   3   1     6992.46     7285.25    119.59 o 
   6   3   1     2503.37     2605.15     72.26 o 
   7   3   1      287.27      236.62     42.44 o 
   8   3   1        0.01      -26.72     20.50 o 
   9   3   1        1.91      -37.41     24.94 o 
  10   3   1      194.54      173.58     47.44 o 
  11   3   1      371.52      431.42     66.77 o 
 -12   4   1        8.26      -42.16     35.66 o 
 -11   4   1      142.43      140.53     46.66 o 
 -10   4   1      178.79      108.04     40.16 o 
  -9   4   1       62.97       52.49     28.38 o 
  -8   4   1      492.12      512.13     49.66 o 
  -7   4   1     4427.85     4530.72     91.82 o 
  -6   4   1     4655.34     4692.09     89.44 o 
  -5   4   1     2811.54     2862.16     60.33 o 
  -4   4   1      443.60      342.67     17.97 o 
  -3   4   1      552.77      588.20     20.75 o 
  -2   4   1     4412.79     4594.59     56.42 o 
  -1   4   1    28672.54    28707.23    362.16 o 
   0   4   1    11231.16    11450.96    231.23 o 
   1   4   1    10123.86    10494.48    150.28 o 
   2   4   1     2001.81     1931.30     46.60 o 
   3   4   1      360.49      275.29     21.16 o 
   4   4   1      776.60      743.63     22.61 o 
   5   4   1     2258.18     2150.45     42.79 o 
   6   4   1     2503.74     2597.01    107.42 o 
   7   4   1      832.68      923.05     68.82 o 
   8   4   1       25.07       -0.11     25.88 o 
   9   4   1       59.79       12.66     31.44 o 
  10   4   1       14.69       15.50     37.27 o 
  11   4   1        5.97      -17.72     33.72 o 
 -11   5   1      115.18      131.86     43.55 o 
 -10   5   1        5.03      -24.66     22.50 o 
  -9   5   1       40.57      -10.83     25.77 o 
  -8   5   1      951.24      978.76     66.43 o 
  -7   5   1     3371.16     3483.46    122.59 o 
  -6   5   1     7920.30     7879.27    175.11 o 
  -5   5   1     3665.19     3677.45     73.54 o 
  -4   5   1     1677.02     1716.17     42.50 o 
  -3   5   1        5.33        8.48      6.42 o 
  -2   5   1      928.62      924.77     20.84 o 
  -1   5   1     5572.42     5444.70    125.92 o 
   0   5   1    22552.72    23266.68    444.53 o 
   1   5   1     8448.93     8842.88    135.09 o 
   2   5   1     1373.02     1338.53     40.74 o 
   3   5   1      554.81      532.12     29.00 o 
   4   5   1     1573.93     1544.05     48.89 o 
   5   5   1        4.38      -15.44     10.29 o 
   6   5   1      376.13      341.88     59.13 o 
   7   5   1      538.54      542.84     57.16 o 
   8   5   1      133.29      110.81     40.44 o 
   9   5   1       38.76      -11.22     31.83 o 
  10   5   1      246.94      295.61     59.82 o 
 -11   6   1      512.16      532.29     66.32 o 
 -10   6   1      148.18      111.59     39.38 o 
  -9   6   1       56.86       13.55     29.16 o 
  -8   6   1        0.04      -28.91     19.27 o 
  -7   6   1     1236.90     1190.39     72.60 o 
  -6   6   1     5279.22     5415.59    156.53 o 
  -5   6   1     7101.90     7065.41    120.06 o 
  -4   6   1     2244.42     2105.75     51.36 o 
  -3   6   1        3.73       -8.66      5.77 o 
  -2   6   1      241.29      249.58     12.66 o 
  -1   6   1        0.99        5.00      9.33 o 
   0   6   1      730.54      594.39     37.60 o 
   1   6   1     3376.70     3448.39     71.52 o 
   2   6   1     2832.55     2768.26     65.08 o 
   3   6   1       58.28       39.92     14.87 o 
   4   6   1     2168.39     2160.35     62.12 o 
   5   6   1     2017.49     2044.97     62.08 o 
   6   6   1      537.74      538.23     56.32 o 
   7   6   1        4.66      -28.16     22.50 o 
   8   6   1       23.14      -33.58     22.38 o 
   9   6   1       26.39        3.72     31.72 o 
  10   6   1      157.07      211.07     55.66 o 
 -11   7   1      658.17      738.75     74.21 o 
 -10   7   1      535.57      605.00     67.54 o 
  -9   7   1       48.70       21.55     27.83 o 
  -8   7   1        6.40      -30.66     20.44 o 
  -7   7   1       82.65       35.94     25.11 o 
  -6   7   1      195.98      151.92     30.83 o 
  -5   7   1     2579.46     2645.61     99.76 o 
  -4   7   1     2936.31     2833.57     65.12 o 
  -3   7   1      333.68      327.06     32.99 o 
  -2   7   1      572.27      602.66     43.49 o 
  -1   7   1     2805.95     2674.50     86.15 o 
   0   7   1      716.73      571.84     39.94 o 
   1   7   1       10.13        5.16     10.41 o 
   2   7   1       21.83        2.66     18.14 o 
   3   7   1       28.93        3.50     13.19 o 
   4   7   1      937.75     1003.71     76.37 o 
   5   7   1     2054.32     2110.16    103.09 o 
   6   7   1     1318.02     1381.91     88.59 o 
   7   7   1      429.02      371.37     57.77 o 
   8   7   1       21.89      -18.83     29.94 o 
   9   7   1        3.71      -44.88     33.88 o 
 -10   8   1      538.35      542.90     64.71 o 
  -9   8   1      394.24      394.09     57.93 o 
  -8   8   1       20.60        9.44     29.27 o 
  -7   8   1      791.26      667.87     61.10 o 
  -6   8   1     1124.23     1177.50     71.60 o 
  -5   8   1      316.85      245.90     36.60 o 
  -4   8   1      398.04      347.93     38.05 o 
  -3   8   1      888.83      930.88     36.87 o 
  -2   8   1       63.73       47.05     21.55 o 
  -1   8   1     3173.32     3053.83     70.19 o 
   0   8   1     4871.15     5310.83    149.14 o 
   1   8   1     1614.55     1579.89     51.06 o 
   2   8   1      199.95      186.49     34.80 o 
   3   8   1       20.97      -21.29     14.19 o 
   4   8   1      310.20      256.94     30.13 o 
   5   8   1      994.62      954.21     73.87 o 
   6   8   1     1253.17     1393.46     92.76 o 
   7   8   1      576.23      686.59     71.26 o 
   8   8   1      146.59      115.42     46.66 o 
 -10   9   1        8.63      -48.32     34.44 o 
  -9   9   1       93.61       74.04     38.77 o 
  -8   9   1       34.56       -6.94     27.27 o 
  -7   9   1      476.13      434.86     54.71 o 
  -6   9   1     2333.43     2437.10    110.81 o 
  -5   9   1     2158.02     2121.27     97.65 o 
  -4   9   1     1264.55     1287.26     73.04 o 
  -3   9   1      125.55      107.42     27.38 o 
  -2   9   1        1.44      -11.83      7.88 o 
  -1   9   1      361.54      309.60     26.00 o 
   0   9   1     1700.37     1710.68     78.99 o 
   1   9   1     3015.07     3056.93     77.74 o 
   2   9   1     1300.68     1376.07     52.75 o 
   3   9   1      253.38      270.27     30.14 o 
   4   9   1        1.91      -28.99     19.33 o 
   5   9   1       78.49       61.99     34.33 o 
   6   9   1      178.01      107.15     40.10 o 
   7   9   1      347.06      358.99     61.27 o 
   8   9   1      116.02      113.37     48.32 o 
  -9  10   1       30.04      -40.49     30.61 o 
  -8  10   1       13.96       -1.83     31.66 o 
  -7  10   1      119.21      181.58     42.88 o 
  -6  10   1     1158.72     1247.65     82.10 o 
  -5  10   1     2641.48     2735.21    117.14 o 
  -4  10   1     1971.96     2004.96     95.70 o 
  -3  10   1      538.80      557.06     50.82 o 
  -2  10   1      157.62      156.36     31.27 o 
  -1  10   1       34.21       23.48     14.61 o 
   0  10   1      303.95      299.39     39.99 o 
   1  10   1      890.10      846.68     42.50 o 
   2  10   1     1288.63     1366.93     55.26 o 
   3  10   1      267.12      261.62     46.10 o 
   4  10   1        0.20      -14.28     26.50 o 
   5  10   1       61.40       12.89     33.27 o 
   6  10   1        5.20      -32.38     29.16 o 
   7  10   1       13.20      -42.38     30.44 o 
  -8  11   1       27.05      -29.66     29.61 o 
  -7  11   1       19.82      -17.55     25.55 o 
  -6  11   1      251.25      224.12     46.10 o 
  -5  11   1     1145.60     1106.57     78.10 o 
  -4  11   1     1668.23     1771.28     96.48 o 
  -3  11   1      942.85      972.76     69.65 o 
  -2  11   1        4.09       -9.94     20.05 o 
  -1  11   1      194.55      186.85     36.99 o 
   0  11   1       21.06      -12.17     15.93 o 
   1  11   1      105.03       82.08     21.95 o 
   2  11   1      209.36      162.19     40.38 o 
   3  11   1      236.87      178.36     44.27 o 
   4  11   1        8.98        0.78     31.44 o 
   5  11   1      135.16      123.14     46.21 o 
   6  11   1      185.19      145.92     55.21 o 
  -7  12   1        4.34       -5.83     33.16 o 
  -6  12   1       11.47       -9.89     27.55 o 
  -5  12   1       23.61       16.39     29.72 o 
  -4  12   1      346.71      473.91     58.27 o 
  -3  12   1      544.51      625.27     64.93 o 
  -2  12   1       58.36       22.05     31.77 o 
   0  12   1      472.35      448.53     52.32 o 
   1  12   1      403.64      428.59     61.60 o 
   2  12   1       11.98      -25.05     29.66 o 
   3  12   1        2.93      -19.00     31.72 o 
   4  12   1        0.65      -11.22     30.72 o 
  -5  13   1      172.40      139.36     46.16 o 
  -4  13   1       45.75       52.88     31.77 o 
  -3  13   1        2.56      -13.16     23.61 o 
   2  13   1      357.44      440.53     66.60 o 
   2 -14   2        2.98      -21.00     29.49 o 
   3 -14   2      124.08      154.36     50.82 o 
  -4 -13   2       14.57      -41.33     33.44 o 
  -3 -13   2        0.06      -47.21     32.22 o 
  -2 -13   2      214.82      218.68     55.05 o 
  -1 -13   2      937.06     1057.91     84.65 o 
   0 -13   2      898.88     1006.98     52.00 o 
   3 -13   2        1.42        4.50     25.72 o 
   4 -13   2      286.60      309.44     57.32 o 
   5 -13   2      584.91      751.58     77.10 o 
   6 -13   2      606.66      658.32     76.15 o 
  -6 -12   2      226.31      307.83     60.16 o 
  -5 -12   2      127.57      130.59     42.33 o 
  -4 -12   2       23.76       -2.94     28.49 o 
  -3 -12   2       21.90      -30.49     29.22 o 
  -2 -12   2       92.19       57.54     35.05 o 
  -1 -12   2      505.16      593.33     61.38 o 
   0 -12   2     1476.09     1533.07     59.79 o 
   1 -12   2     1001.25     1017.33     49.33 o 
   3 -12   2       15.85      -21.11     27.83 o 
   4 -12   2        0.56      -32.33     21.55 o 
   5 -12   2      139.05      140.92     40.77 o 
   6 -12   2      500.87      569.34     66.43 o 
   7 -12   2      344.96      372.10     63.04 o 
  -7 -11   2      126.67      134.53     50.66 o 
  -6 -11   2      289.83      427.48     63.82 o 
  -5 -11   2      492.47      549.29     62.93 o 
  -4 -11   2      175.16      154.53     41.05 o 
  -3 -11   2        0.76      -30.24     20.16 o 
  -2 -11   2        0.05      -33.24     22.16 o 
  -1 -11   2      409.63      412.31     49.55 o 
   1 -11   2     1322.25     1349.88     52.11 o 
   2 -11   2      652.63      656.65     59.77 o 
   4 -11   2      303.37      264.62     48.99 o 
   5 -11   2      161.04      123.20     38.49 o 
   6 -11   2        9.51      -29.22     20.27 o 
   7 -11   2      291.08      278.39     53.49 o 
   8 -11   2       98.46       64.43     41.71 o 
  -8 -10   2        3.09      -30.49     29.77 o 
  -7 -10   2       10.37       -8.94     28.05 o 
  -6 -10   2      275.28      288.00     54.66 o 
  -5 -10   2      582.78      623.83     63.32 o 
  -4 -10   2      690.27      733.64     65.21 o 
  -3 -10   2       51.55       47.38     29.11 o 
  -2 -10   2      271.74      270.12     44.49 o 
  -1 -10   2      862.41      851.84     62.54 o 
   0 -10   2        0.36      -10.22     17.39 o 
   1 -10   2      671.78      662.60     34.25 o 
   2 -10   2      987.66     1013.25     64.10 o 
   3 -10   2        0.82      -31.58     21.05 o 
   4 -10   2      370.41      398.81     52.16 o 
   5 -10   2     1914.11     1850.65     97.70 o 
   6 -10   2      846.88      863.12     70.43 o 
   7 -10   2       38.02        1.61     27.44 o 
   8 -10   2       21.95      -28.11     25.72 o 
   9 -10   2        0.14      -32.49     30.11 o 
  -9  -9   2      122.84      123.59     48.32 o 
  -8  -9   2       12.59        3.44     33.77 o 
  -7  -9   2       62.26       31.61     32.77 o 
  -6  -9   2      116.40       37.10     31.77 o 
  -5  -9   2       94.15       81.48     33.55 o 
  -4  -9   2      509.36      420.87     48.99 o 
  -3  -9   2      351.62      336.66     43.83 o 
  -2  -9   2      105.85      111.92     18.93 o 
  -1  -9   2     1343.49     1377.13     74.76 o 
   0  -9   2     3662.38     3678.36    124.31 o 
   1  -9   2      672.37      648.69     31.96 o 
   2  -9   2        2.45      -13.33     11.89 o 
   3  -9   2       57.52       63.27     21.55 o 
   4  -9   2      396.47      435.77     31.62 o 
   5  -9   2      963.19     1008.25     69.82 o 
   6  -9   2     2408.69     2627.51    115.92 o 
   7  -9   2     1106.95     1108.90     78.26 o 
   8  -9   2      152.21      156.14     44.66 o 
   9  -9   2        0.61      -28.61     26.44 o 
  -9  -8   2      153.72      111.76     44.88 o 
  -8  -8   2       22.19       20.39     31.72 o 
  -7  -8   2      221.09      189.30     44.66 o 
  -6  -8   2      397.58      374.82     50.93 o 
  -5  -8   2     1125.40     1028.08     71.10 o 
  -4  -8   2       43.66       18.72     22.27 o 
  -3  -8   2       75.08       59.88     14.72 o 
  -2  -8   2      122.01       73.26     24.88 o 
  -1  -8   2     1928.18     1895.75     82.54 o 
   0  -8   2     5381.40     5543.40    154.30 o 
   1  -8   2     7963.65     7895.27    128.91 o 
   2  -8   2     2714.27     2647.95     93.98 o 
   3  -8   2       88.86      131.42     26.61 o 
   4  -8   2       57.07       33.08     20.02 o 
   5  -8   2      176.74      145.79     21.13 o 
   6  -8   2     1650.82     1700.35     87.15 o 
   7  -8   2     1893.83     2008.29    100.87 o 
   8  -8   2      826.19      904.11     74.76 o 
   9  -8   2       54.33       38.94     33.49 o 
  10  -8   2       25.18       14.00     33.88 o 
 -10  -7   2        0.16      -18.72     32.88 o 
  -9  -7   2       52.92       30.49     33.27 o 
  -8  -7   2       52.74       28.38     32.55 o 
  -7  -7   2      301.76      271.17     47.71 o 
  -6  -7   2     2422.93     2387.53     67.36 o 
  -5  -7   2     2673.87     2698.24     70.07 o 
  -4  -7   2     2434.86     2510.25    101.48 o 
  -3  -7   2      380.67      367.26     25.38 o 
  -2  -7   2       71.44       38.10     19.22 o 
  -1  -7   2       30.11        3.94     17.44 o 
   0  -7   2     3083.07     3118.97    100.59 o 
   1  -7   2     8466.33     8386.02    130.00 o 
   2  -7   2     8131.66     8205.23    194.57 o 
   3  -7   2     1835.73     1847.43     74.71 o 
   4  -7   2      175.76      117.15     29.74 o 
   5  -7   2      429.83      384.82     32.38 o 
   6  -7   2        9.27       -8.11     11.95 o 
   7  -7   2      868.24      918.27     64.82 o 
   8  -7   2      473.42      456.91     54.27 o 
   9  -7   2       91.03       23.05     32.83 o 
  10  -7   2       17.38      -11.55     28.66 o 
 -10  -6   2      543.73      565.50     66.88 o 
  -9  -6   2      182.69      223.96     47.88 o 
  -8  -6   2        1.34      -31.33     20.88 o 
  -7  -6   2        0.03      -29.61     21.11 o 
  -6  -6   2      235.04      202.09     23.41 o 
  -5  -6   2     5902.90     6183.31    115.20 o 
  -4  -6   2     7823.12     7920.81    103.17 o 
  -3  -6   2     4013.65     4207.96     78.16 o 
  -2  -6   2      419.58      380.37     37.10 o 
  -1  -6   2       44.96       19.55     14.55 o 
   0  -6   2      399.25      374.76     30.88 o 
   1  -6   2     4235.33     4522.61     78.55 o 
   2  -6   2     7471.33     7369.11    172.86 o 
   3  -6   2     2494.99     2383.16     82.04 o 
   4  -6   2      211.07      172.63     20.40 o 
   5  -6   2      807.18      758.46     35.89 o 
   6  -6   2     1726.41     1708.77     56.30 o 
   7  -6   2       51.07       46.10     17.09 o 
   8  -6   2      148.35       75.10     30.99 o 
   9  -6   2      110.20       71.32     35.05 o 
  10  -6   2       61.58       -5.22     30.55 o 
  11  -6   2      270.83      233.18     53.71 o 
 -11  -5   2      206.02      231.79     55.05 o 
 -10  -5   2      359.19      417.53     56.88 o 
  -9  -5   2     1006.94     1093.24     79.71 o 
  -8  -5   2      345.52      343.77     49.55 o 
  -7  -5   2        0.84      -18.24     12.16 o 
  -6  -5   2      118.61       60.76     16.09 o 
  -5  -5   2      111.67       92.93     16.57 o 
  -4  -5   2     3867.49     4230.75     62.48 o 
  -3  -5   2     6880.80     7063.72     95.88 o 
  -2  -5   2     2438.81     2503.75     83.04 o 
  -1  -5   2      683.91      715.59     39.77 o 
   0  -5   2     5573.98     5582.56    134.92 o 
   1  -5   2      457.02      563.84     21.54 o 
   2  -5   2     4387.43     4872.14    122.31 o 
   3  -5   2     5880.03     6121.63    149.03 o 
   4  -5   2        6.88        0.24      9.61 o 
   5  -5   2     1620.22     1676.01     53.68 o 
   6  -5   2     4536.89     4688.94     98.52 o 
   7  -5   2     2565.14     2621.10     72.83 o 
   8  -5   2      538.06      513.86     36.28 o 
   9  -5   2        0.65      -31.74     21.16 o 
  10  -5   2       43.58      -38.49     25.66 o 
  11  -5   2      129.60       20.44     35.72 o 
 -11  -4   2        5.27      -44.74     29.83 o 
 -10  -4   2      647.06      629.94     67.93 o 
  -9  -4   2      674.99      700.92     63.38 o 
  -8  -4   2      513.75      523.05     35.53 o 
  -7  -4   2        9.96       -9.10     13.10 o 
  -6  -4   2      526.59      553.14     47.05 o 
  -5  -4   2      701.47      680.41     30.95 o 
  -4  -4   2      295.84      262.86     13.26 o 
  -3  -4   2      107.62       81.26     13.86 o 
  -2  -4   2     1936.74     1940.89     32.05 o 
  -1  -4   2      710.63      803.96     37.94 o 
   0  -4   2     3345.11     3356.15     88.48 o 
   1  -4   2     7777.31     7834.80    168.63 o 
   2  -4   2     1076.45      998.59     42.44 o 
   3  -4   2       14.67        5.17      9.05 o 
   4  -4   2       27.07       52.49     20.77 o 
   5  -4   2       82.05       60.85     22.69 o 
   6  -4   2     4439.57     4375.50     92.45 o 
   7  -4   2     4297.27     4547.54     99.82 o 
   8  -4   2     2486.04     2607.45     75.68 o 
   9  -4   2      475.73      497.78     38.80 o 
  10  -4   2       52.00      -18.44     27.05 o 
  11  -4   2        0.05      -44.91     29.94 o 
 -11  -3   2       23.02       -5.17     30.77 o 
 -10  -3   2      309.84      315.22     53.43 o 
  -9  -3   2      318.58      288.86     31.91 o 
  -8  -3   2      947.62      968.79     45.33 o 
  -7  -3   2       55.38       37.57     15.50 o 
  -6  -3   2     1367.62     1296.14     45.40 o 
  -5  -3   2     6470.33     6897.68    118.79 o 
  -4  -3   2     6288.17     6374.83    107.04 o 
  -3  -3   2     2035.57     2166.78     48.44 o 
  -2  -3   2     1713.27     1909.26     31.35 o 
  -1  -3   2        1.34        2.33      5.94 o 
   0  -3   2     2658.84     2692.59     46.00 o 
   1  -3   2    16945.20    17940.74    342.21 o 
   2  -3   2    16582.43    16377.97    319.83 o 
   3  -3   2     6507.97     6213.11    146.08 o 
   4  -3   2     1637.86     1502.00     41.83 o 
   5  -3   2      118.01      125.92     15.73 o 
   6  -3   2       31.29        5.45     11.63 o 
   7  -3   2     2852.27     2916.41     91.51 o 
   8  -3   2     2034.28     2032.09     64.52 o 
   9  -3   2     1496.23     1591.75    100.51 o 
  10  -3   2       71.16       32.94     21.46 o 
 -12  -2   2        4.20      -36.94     27.49 o 
 -11  -2   2      335.73      370.26     54.93 o 
 -10  -2   2      118.96      134.84     27.62 o 
  -9  -2   2      329.97      324.75     44.63 o 
  -8  -2   2        1.60      -12.63     14.23 o 
  -7  -2   2      180.09      106.37     19.67 o 
  -6  -2   2      601.24      595.16     31.46 o 
  -5  -2   2     7486.69     7929.12    129.49 o 
  -4  -2   2    21404.06    22111.23    294.58 o 
  -3  -2   2     9714.30    10195.58    222.32 o 
  -2  -2   2     7727.92     8383.02    119.91 o 
  -1  -2   2     3932.02     4049.24     63.76 o 
   0  -2   2      447.55      495.68     22.38 o 
   1  -2   2    31937.24    30229.43    554.67 o 
   2  -2   2    25547.99    24036.26    452.58 o 
   3  -2   2    21045.24    21348.53    280.21 o 
   4  -2   2     3861.14     3703.47     71.88 o 
   5  -2   2      201.69      224.58     19.42 o 
   6  -2   2      157.60      118.53     17.69 o 
   7  -2   2        3.37      -15.18     13.66 o 
   8  -2   2      396.82      409.30     31.82 o 
   9  -2   2      842.40      807.49     61.43 o 
  10  -2   2      204.69      210.57     43.77 o 
  11  -2   2       14.40      -16.89     27.99 o 
 -11  -1   2       75.50       91.82     39.99 o 
 -10  -1   2     1938.46     2113.66     73.38 o 
  -9  -1   2     1659.11     1815.19     64.46 o 
  -8  -1   2      698.37      685.18     37.73 o 
  -7  -1   2        2.00      -27.33     18.22 o 
  -6  -1   2      208.54      130.76     18.08 o 
  -5  -1   2      308.04      313.69     21.52 o 
  -4  -1   2    16498.94    17495.75    236.03 o 
  -3  -1   2    30490.21    30454.78    533.34 o 
  -2  -1   2    39526.39    38237.55    766.58 o 
  -1  -1   2     3777.71     4103.82    145.88 o 
   0  -1   2     1011.01     1006.58     16.80 o 
   1  -1   2     5636.38     5919.78    126.70 o 
   2  -1   2     2437.32     2225.19     65.99 o 
   3  -1   2     4486.72     4540.99     75.10 o 
   4  -1   2     5571.68     5956.81     97.81 o 
   5  -1   2     3045.01     3051.48     65.75 o 
   6  -1   2     1611.00     1681.91     49.65 o 
   7  -1   2     1442.86     1494.57     50.73 o 
   8  -1   2      517.74      452.19     32.40 o 
   9  -1   2        6.98      -16.61     23.16 o 
  10  -1   2       49.48       56.77     35.99 o 
  11  -1   2        0.01       -7.33     30.11 o 
 -11   0   2       14.47      -36.77     32.05 o 
 -10   0   2       85.87       48.19     21.64 o 
  -9   0   2     2920.15     3019.05     81.47 o 
  -8   0   2     4548.20     4825.37    101.66 o 
  -7   0   2     1052.68     1014.16     40.17 o 
  -6   0   2        9.20      -13.43      8.96 o 
  -5   0   2      497.61      495.77     23.94 o 
  -4   0   2     2427.83     2576.60     63.49 o 
  -3   0   2     4852.19     5198.22     79.93 o 
  -2   0   2    19415.89    19657.88    251.68 o 
  -1   0   2     7943.88     8428.35     91.34 o 
   0   0   2     1842.92     2210.49     29.84 o 
   1   0   2     1763.26     2005.07     52.10 o 
   2   0   2     6152.25     6549.82     76.72 o 
   3   0   2       69.36       59.92      8.62 o 
   4   0   2      103.48      111.84     11.83 o 
   5   0   2       20.89       -0.11      8.26 o 
   6   0   2      196.38      131.30     19.65 o 
   7   0   2     2117.97     2228.75     62.58 o 
   8   0   2     2167.93     2312.56     99.15 o 
   9   0   2     1019.83     1064.58     76.32 o 
  10   0   2       72.53       38.16     34.05 o 
  11   0   2        0.18      -39.58     26.38 o 
 -12   1   2       68.11       64.54     41.71 o 
 -11   1   2        9.36       -8.83     32.11 o 
 -10   1   2       73.66       14.66     30.66 o 
  -9   1   2      643.95      622.26     38.13 o 
  -8   1   2     1490.87     1656.53     81.82 o 
  -7   1   2     2651.86     2611.62     63.94 o 
  -6   1   2       25.01       11.94      8.82 o 
  -5   1   2      154.55      137.37     13.72 o 
  -4   1   2       50.93       36.01     16.05 o 
  -3   1   2     1645.03     1722.04     33.76 o 
  -2   1   2      234.66      374.87     22.05 o 
  -1   1   2    12629.54    12766.71    227.79 o 
   0   1   2      521.83      711.76     13.93 o 
   1   1   2    45999.49    42319.41   1904.67 o 
   2   1   2     2654.91     2664.91     37.95 o 
   3   1   2     9147.24     9120.68    213.59 o 
   4   1   2      346.44      345.95     18.64 o 
   5   1   2        0.00      -11.04      7.36 o 
   6   1   2      168.44      154.80     19.89 o 
   7   1   2     2056.65     2100.44     60.52 o 
   8   1   2     2222.25     2355.50    108.81 o 
   9   1   2     2043.52     2162.82    109.65 o 
  10   1   2      331.85      309.55     57.21 o 
  11   1   2       28.74       -6.72     36.88 o 
 -12   2   2      116.97       83.26     45.32 o 
 -11   2   2        1.74       -6.89     31.38 o 
 -10   2   2      355.01      369.82     53.93 o 
  -9   2   2      243.01      191.80     39.38 o 
  -8   2   2       47.29       60.75     16.51 o 
  -7   2   2     1061.12     1062.85     52.74 o 
  -6   2   2      670.70      605.72     26.83 o 
  -5   2   2      303.71      266.46     16.56 o 
  -4   2   2     6256.69     6443.73     97.82 o 
  -3   2   2     4439.26     4650.64    125.23 o 
  -2   2   2    10796.44    11521.17    216.68 o 
  -1   2   2      784.21      832.15     18.71 o 
   0   2   2     5185.93     5440.99     63.95 o 
   1   2   2    10658.22    11412.85    158.29 o 
   2   2   2     9584.71     9804.62    143.72 o 
   3   2   2    11460.59    11364.65    167.77 o 
   4   2   2     8978.49     9128.29    110.86 o 
   5   2   2     1336.69     1336.28     61.85 o 
   6   2   2        1.45      -19.75     13.16 o 
   7   2   2      124.13       84.15     30.99 o 
   8   2   2      768.33      784.41     68.71 o 
   9   2   2     1047.93     1003.87     78.10 o 
  10   2   2      508.41      487.19     63.10 o 
  11   2   2       81.20       78.15     43.38 o 
 -12   3   2      208.48      220.46     56.32 o 
 -11   3   2       31.40      -25.94     30.88 o 
 -10   3   2      281.29      235.51     49.27 o 
  -9   3   2     2228.52     2239.69    101.81 o 
  -8   3   2     1984.16     1880.26     87.71 o 
  -7   3   2      606.08      608.80     30.07 o 
  -6   3   2       78.66       81.48     12.94 o 
  -5   3   2      267.83      267.40     30.22 o 
  -4   3   2     5422.91     5833.03     91.07 o 
  -3   3   2    15631.65    15440.10    295.50 o 
  -2   3   2    18093.41    18541.68    334.60 o 
  -1   3   2     3227.25     3169.32     85.54 o 
   0   3   2     4544.76     5017.47     62.42 o 
   1   3   2     8632.14     8441.00    125.78 o 
   2   3   2     1550.89     1476.97     40.67 o 
   3   3   2     5293.58     5034.22     92.31 o 
   4   3   2     5462.64     5481.43     74.39 o 
   5   3   2     1879.25     1968.93     39.99 o 
   6   3   2      136.11      101.98     30.83 o 
   7   3   2       54.60       19.89     25.83 o 
   8   3   2        7.96      -28.66     23.72 o 
   9   3   2       65.31       51.93     33.38 o 
  10   3   2      246.74      310.00     56.99 o 
  11   3   2       61.52       49.27     41.55 o 
 -12   4   2        2.10      -18.94     34.33 o 
 -11   4   2        7.96      -38.16     25.44 o 
 -10   4   2      259.21      232.96     46.66 o 
  -9   4   2     1447.27     1479.83     84.32 o 
  -8   4   2     3889.72     3878.49    133.75 o 
  -7   4   2     3872.86     3712.25    123.75 o 
  -6   4   2     1095.32     1069.92     36.49 o 
  -5   4   2       34.56       21.63     19.61 o 
  -4   4   2      494.64      500.73     23.86 o 
  -3   4   2     8962.71     9224.06    164.64 o 
  -2   4   2    18495.02    18671.85    243.56 o 
  -1   4   2    21773.29    21778.74    279.63 o 
   0   4   2     2727.54     2827.50     43.34 o 
   1   4   2     7307.69     7513.50    118.24 o 
   2   4   2      142.45       96.37     30.69 o 
   3   4   2       83.75       84.92     15.85 o 
   4   4   2     1452.43     1402.85     47.21 o 
   5   4   2     1499.74     1523.71     51.30 o 
   6   4   2      381.50      361.90     30.00 o 
   7   4   2       43.25       12.00     26.27 o 
   8   4   2      347.05      316.77     53.10 o 
   9   4   2      283.40      214.07     49.71 o 
  10   4   2       28.77       22.00     34.99 o 
 -11   5   2        3.09      -40.41     26.94 o 
 -10   5   2       10.14      -34.55     28.61 o 
  -9   5   2      796.35      732.25     63.93 o 
  -8   5   2     3143.49     3255.50    122.75 o 
  -7   5   2     5378.71     5603.33    163.36 o 
  -6   5   2     1990.33     1923.08     84.54 o 
  -5   5   2      206.47      170.95     18.05 o 
  -4   5   2       41.86       66.25      9.72 o 
  -3   5   2        5.51        4.51     10.55 o 
  -2   5   2     1038.38     1096.95     30.28 o 
  -1   5   2     9114.58     9233.91    134.17 o 
   0   5   2     4116.75     4372.12     75.08 o 
   1   5   2     3944.19     4141.47     79.95 o 
   2   5   2     2688.93     2586.46     78.49 o 
   3   5   2     6053.70     6061.77    113.20 o 
   4   5   2     1161.06     1093.92     44.13 o 
   5   5   2       11.82      -19.29     12.86 o 
   6   5   2      211.38      159.44     38.60 o 
   7   5   2        6.67       -3.78     22.88 o 
   8   5   2      271.01      214.40     49.16 o 
   9   5   2      557.26      548.95     68.82 o 
  10   5   2      227.16      234.57     60.82 o 
 -11   6   2       78.77       60.38     42.66 o 
 -10   6   2        2.38      -27.44     25.83 o 
  -9   6   2       11.63      -19.50     23.27 o 
  -8   6   2      298.75      202.91     42.66 o 
  -7   6   2     2393.87     2194.31     97.59 o 
  -6   6   2     3143.05     3206.56    114.15 o 
  -5   6   2      435.97      374.93     40.16 o 
  -4   6   2     1323.00     1332.55     43.27 o 
  -3   6   2      464.73      424.14     24.41 o 
  -2   6   2      322.60      294.93     17.93 o 
  -1   6   2      256.83      225.88     16.22 o 
   0   6   2      939.98      918.18     30.80 o 
   1   6   2      220.91      197.37     21.72 o 
   2   6   2      655.51      638.78     33.25 o 
   3   6   2     3321.42     3312.24    124.92 o 
   4   6   2     3618.97     3607.43     86.72 o 
   5   6   2     1067.90     1026.38     47.46 o 
   6   6   2       70.13       25.43     21.16 o 
   7   6   2        4.67      -35.74     23.83 o 
   8   6   2      128.25      121.81     46.38 o 
   9   6   2      334.97      364.82     64.21 o 
 -11   7   2      258.75      250.84     54.71 o 
 -10   7   2        1.48       -3.33     27.61 o 
  -9   7   2      221.02      240.40     46.94 o 
  -8   7   2      337.89      243.57     45.88 o 
  -7   7   2      164.90       91.54     31.16 o 
  -6   7   2      460.82      444.36     45.10 o 
  -5   7   2      640.45      611.72     48.21 o 
  -4   7   2      328.84      326.77     38.99 o 
  -3   7   2     3866.20     3894.01     58.64 o 
  -2   7   2     5236.36     5390.59     96.01 o 
  -1   7   2     2821.20     2798.88     62.12 o 
   0   7   2       70.83       81.52     32.19 o 
   1   7   2        9.05      -15.62     10.41 o 
   2   7   2      825.72      774.98     37.13 o 
   3   7   2     1750.33     1930.20     75.82 o 
   4   7   2     2892.81     2931.65     80.63 o 
   5   7   2     1775.45     1860.72     65.44 o 
   6   7   2      561.76      595.72     64.88 o 
   7   7   2       35.13      -14.39     30.16 o 
   8   7   2        6.55      -47.66     31.77 o 
   9   7   2       45.96       55.55     45.27 o 
 -10   8   2       35.77      -12.00     30.94 o 
  -9   8   2      106.60      108.31     38.22 o 
  -8   8   2     1684.83     1696.40     96.65 o 
  -7   8   2     1732.29     1706.90     93.98 o 
  -6   8   2      822.10      786.30     61.21 o 
  -5   8   2        0.12      -20.83     13.89 o 
  -4   8   2       11.28       23.27     19.33 o 
  -3   8   2        4.92       -3.33     15.39 o 
  -2   8   2     2630.65     2654.11     63.97 o 
  -1   8   2     6884.29     7126.06    123.15 o 
   0   8   2     2791.76     2935.65     56.86 o 
   1   8   2      785.38      685.57     35.71 o 
   2   8   2        6.37      -15.87     13.57 o 
   3   8   2      159.55      117.20     24.52 o 
   4   8   2      904.83      916.33     48.39 o 
   5   8   2     1129.55     1191.72     82.32 o 
   6   8   2      475.40      498.02     60.54 o 
   7   8   2       70.77       83.82     41.21 o 
   8   8   2        0.12      -26.66     34.27 o 
 -10   9   2        2.06      -44.66     29.77 o 
  -9   9   2       66.99       26.00     36.27 o 
  -8   9   2      424.94      483.74     59.32 o 
  -7   9   2     2290.26     2446.82    115.59 o 
  -6   9   2     2140.68     2308.29    106.76 o 
  -5   9   2      988.71      894.28     64.71 o 
  -4   9   2       80.72       57.32     26.11 o 
  -3   9   2      191.89      212.52     35.16 o 
  -2   9   2      506.70      504.63     43.16 o 
  -1   9   2     1230.70     1240.02     45.82 o 
   0   9   2     1695.58     1785.15     45.58 o 
   1   9   2      722.28      712.63     38.31 o 
   2   9   2      215.22      221.43     27.04 o 
   3   9   2       62.96       16.82     20.94 o 
   4   9   2        5.21        1.72     22.66 o 
   5   9   2       43.77       27.55     32.94 o 
   6   9   2      169.20      145.86     46.88 o 
   7   9   2       75.29       -3.11     34.72 o 
  -9  10   2        6.65      -42.33     29.61 o 
  -8  10   2      296.26      303.61     53.99 o 
  -7  10   2      922.56      972.09     76.65 o 
  -6  10   2     1762.72     1965.57    101.70 o 
  -5  10   2     1269.31     1222.10     81.32 o 
  -4  10   2      328.54      306.44     46.10 o 
  -3  10   2       69.31       41.94     23.33 o 
  -2  10   2       13.60        1.39     16.16 o 
  -1  10   2      128.50      145.19     29.27 o 
   0  10   2      585.22      594.70     37.49 o 
   1  10   2      596.71      582.87     37.22 o 
   2  10   2        5.08      -10.65     20.77 o 
   3  10   2      142.53      126.53     40.60 o 
   4  10   2      377.19      381.93     60.27 o 
   5  10   2      149.37      110.87     43.88 o 
   6  10   2        3.70      -50.07     33.38 o 
  -8  11   2       23.16      -45.32     30.22 o 
  -7  11   2       57.04       56.38     36.77 o 
  -6  11   2      670.21      723.92     66.77 o 
  -5  11   2      936.66      996.81     73.93 o 
  -4  11   2      312.47      299.28     48.88 o 
  -3  11   2       10.19      -25.50     22.88 o 
  -2  11   2      843.83      888.33     62.99 o 
   0  11   2        1.94      -27.66     18.44 o 
   1  11   2       54.44       15.18     19.97 o 
   2  11   2       49.96       31.81     21.36 o 
   3  11   2       66.76       64.65     41.33 o 
   4  11   2      476.82      518.79     64.65 o 
   5  11   2      411.16      377.93     66.15 o 
  -6  12   2       44.70       55.93     34.16 o 
  -5  12   2       31.41       12.05     25.05 o 
  -4  12   2      124.07      157.97     41.99 o 
  -3  12   2        3.88      -29.44     21.55 o 
  -1  12   2      819.73      843.12     73.43 o 
   0  12   2      607.44      634.60     61.16 o 
   1  12   2      159.93      168.41     43.94 o 
   2  12   2       16.64      -22.88     28.83 o 
   3  12   2       25.26        2.17     35.33 o 
  -4  13   2       37.04       12.39     32.44 o 
  -1  13   2      358.17      372.04     57.99 o 
   0  13   2      677.68      805.57     72.10 o 
  -1 -14   3      116.23      157.67     32.09 o 
   0 -14   3       19.51      -11.33     20.66 o 
   3 -14   3      498.00      687.48     76.37 o 
  -4 -13   3       15.37      -21.88     34.05 o 
  -3 -13   3      227.12      199.80     50.32 o 
  -2 -13   3      599.20      737.69     74.87 o 
   0 -13   3      359.46      413.42     40.22 o 
   1 -13   3       28.49      -29.03     21.85 o 
   3 -13   3       36.47        3.67     28.83 o 
   4 -13   3      593.17      705.59     76.99 o 
   5 -13   3      386.40      537.01     75.71 o 
  -6 -12   3      119.83      150.25     47.32 o 
  -5 -12   3       35.94       10.05     29.83 o 
  -4 -12   3       12.32       -2.06     29.38 o 
  -3 -12   3       91.20       44.94     33.10 o 
  -2 -12   3      471.22      429.75     55.60 o 
  -1 -12   3      728.03      863.34     72.54 o 
   0 -12   3      582.29      644.45     49.32 o 
   1 -12   3       33.72      -22.05     20.50 o 
   2 -12   3       27.47        6.83     31.38 o 
   4 -12   3       20.63      -20.44     24.00 o 
   5 -12   3      291.24      284.61     51.49 o 
   6 -12   3      133.98      139.81     46.38 o 
   7 -12   3        1.01      -32.16     31.05 o 
  -7 -11   3      204.54      233.18     53.43 o 
  -6 -11   3      243.32      285.28     55.32 o 
  -5 -11   3      122.65       82.65     37.83 o 
  -4 -11   3        7.25       11.66     26.05 o 
  -3 -11   3       63.91       40.83     32.49 o 
  -2 -11   3        0.11      -14.50     20.94 o 
  -1 -11   3      457.75      407.37     48.77 o 
   0 -11   3      474.85      483.41     34.12 o 
   1 -11   3      321.18      361.97     31.25 o 
   2 -11   3      168.06      133.14     37.72 o 
   3 -11   3     1342.27     1585.42     89.54 o 
   4 -11   3      245.72      182.30     44.55 o 
   5 -11   3      165.45      110.26     38.60 o 
   6 -11   3       58.26       73.76     33.10 o 
   7 -11   3       21.87        0.61     28.27 o 
   8 -11   3       83.74        8.94     41.10 o 
  -8 -10   3       19.82      -28.16     30.88 o 
  -7 -10   3       10.31       -3.83     33.99 o 
  -6 -10   3      215.59      165.36     44.32 o 
  -5 -10   3      305.60      238.29     47.55 o 
  -4 -10   3        4.82      -21.22     22.27 o 
  -3 -10   3      766.32      748.80     64.99 o 
  -2 -10   3     1226.11     1245.77     77.21 o 
  -1 -10   3      661.86      614.88     54.82 o 
   0 -10   3        0.35      -14.67      9.78 o 
   1 -10   3      307.82      308.02     30.99 o 
   2 -10   3        5.11      -16.77     19.50 o 
   3 -10   3      614.50      718.31     58.99 o 
   4 -10   3     3554.25     3935.73    121.89 o 
   5 -10   3     1360.41     1393.63     88.26 o 
   6 -10   3      297.52      253.73     50.10 o 
   7 -10   3        1.37      -16.00     23.88 o 
   8 -10   3        0.09        0.89     30.55 o 
   9 -10   3      121.93       88.98     47.94 o 
  -9  -9   3        6.37       -9.55     31.11 o 
  -8  -9   3      125.01      106.92     39.88 o 
  -7  -9   3      195.29      178.30     44.99 o 
  -6  -9   3      175.35      146.31     41.94 o 
  -5  -9   3        6.99      -20.50     21.38 o 
  -4  -9   3       48.08       11.66     26.83 o 
  -3  -9   3      386.92      376.15     46.49 o 
  -2  -9   3     2393.57     2395.77    102.59 o 
  -1  -9   3     3779.05     3905.71    133.81 o 
   0  -9   3     2853.78     2977.19     71.96 o 
   1  -9   3      428.58      388.65     27.03 o 
   2  -9   3        0.86       -4.72     13.00 o 
   3  -9   3      542.92      640.71     51.38 o 
   4  -9   3      251.59      280.72     39.55 o 
   5  -9   3     2699.61     2868.47     83.04 o 
   6  -9   3     1550.59     1648.02     92.37 o 
   7  -9   3      360.35      351.32     55.88 o 
   8  -9   3        1.63      -19.39     25.27 o 
   9  -9   3       18.10        5.61     28.16 o 
 -10  -8   3       24.16      -28.66     32.05 o 
  -9  -8   3        2.03      -35.60     28.33 o 
  -8  -8   3      281.43      252.34     50.77 o 
  -7  -8   3     1099.07     1126.29     80.71 o 
  -6  -8   3     1041.70     1060.24     68.38 o 
  -5  -8   3      308.95      279.73     42.99 o 
  -4  -8   3        3.86      -16.00     19.27 o 
  -3  -8   3        1.13      -21.66     14.44 o 
  -2  -8   3     1140.43     1055.52     63.60 o 
  -1  -8   3     6109.43     6272.32    173.69 o 
   0  -8   3     6962.35     7164.67    122.05 o 
   1  -8   3     4835.32     4868.21     93.39 o 
   2  -8   3      139.98      133.92     27.33 o 
   3  -8   3      397.64      352.38     35.94 o 
   4  -8   3      149.94      151.03     27.88 o 
   5  -8   3      716.47      732.70     39.84 o 
   6  -8   3     1265.61     1288.07     55.30 o 
   7  -8   3      615.69      572.67     59.32 o 
   8  -8   3        6.05        3.05     25.33 o 
   9  -8   3      103.76       91.65     41.21 o 
  10  -8   3      145.37      187.13     48.44 o 
 -10  -7   3        1.00      -39.94     29.44 o 
  -9  -7   3       21.73      -21.77     29.77 o 
  -8  -7   3      133.47       91.32     37.55 o 
  -7  -7   3     1013.69     1081.31     48.38 o 
  -6  -7   3     2418.15     2514.42     73.87 o 
  -5  -7   3     2360.37     2386.54     66.50 o 
  -4  -7   3      133.52      106.20     29.27 o 
  -3  -7   3       45.82       12.28     19.80 o 
  -2  -7   3       70.60       31.66     19.11 o 
  -1  -7   3      497.73      406.20     38.16 o 
   0  -7   3     7058.49     6944.01    114.55 o 
   1  -7   3     7148.30     6995.60    115.50 o 
   2  -7   3     1357.69     1259.15     62.32 o 
   3  -7   3      362.37      335.55     37.27 o 
   4  -7   3     1790.73     1787.33     77.49 o 
   5  -7   3      486.60      458.06     31.92 o 
   6  -7   3      409.77      475.43     34.52 o 
   7  -7   3      263.91      248.37     30.47 o 
   8  -7   3       12.14      -32.11     24.50 o 
   9  -7   3      296.38      269.45     51.99 o 
  10  -7   3      456.39      599.72     67.32 o 
 -11  -6   3      238.01      337.27     62.27 o 
 -10  -6   3      154.12      157.64     48.71 o 
  -9  -6   3       48.56       31.66     34.88 o 
  -8  -6   3        1.91      -29.38     22.50 o 
  -7  -6   3       42.17       -2.80     14.27 o 
  -6  -6   3      954.85      990.60     43.33 o 
  -5  -6   3     4723.43     4639.87     96.43 o 
  -4  -6   3     1484.42     1580.79     49.51 o 
  -3  -6   3        0.44       -9.57      6.38 o 
  -2  -6   3      906.96      802.74     48.32 o 
  -1  -6   3      358.77      318.61     31.11 o 
   0  -6   3        1.84       -7.81      5.83 o 
   1  -6   3     2642.36     2632.89     85.65 o 
   2  -6   3     1138.62     1076.08     53.05 o 
   3  -6   3      508.60      476.80     38.10 o 
   4  -6   3     2896.30     3003.55    101.87 o 
   5  -6   3     4860.82     4778.04    101.14 o 
   6  -6   3     1192.63     1184.82     86.07 o 
   7  -6   3       16.70      -12.02     12.66 o 
   8  -6   3       30.96       12.58     18.40 o 
   9  -6   3       53.45       -8.00     33.33 o 
  10  -6   3      668.96      812.35     78.26 o 
 -11  -5   3      372.85      414.64     66.04 o 
 -10  -5   3      560.14      600.00     65.10 o 
  -9  -5   3       62.82       34.72     30.33 o 
  -8  -5   3       31.80       14.76     15.64 o 
  -7  -5   3      181.60      102.55     19.27 o 
  -6  -5   3        0.20      -14.47      9.64 o 
  -5  -5   3      508.17      496.17     29.16 o 
  -4  -5   3     4496.47     4492.51     62.66 o 
  -3  -5   3      399.19      407.78     15.21 o 
  -2  -5   3     1225.19     1324.01     39.29 o 
  -1  -5   3    12745.66    13350.21    279.06 o 
   0  -5   3     1190.18     1126.93     31.98 o 
   1  -5   3       17.50       56.27     13.78 o 
   2  -5   3     1576.35     1542.54     60.66 o 
   3  -5   3       36.30       15.00     12.33 o 
   4  -5   3     2958.74     2889.79     97.65 o 
   5  -5   3     8814.98     8694.42    197.77 o 
   6  -5   3     5602.05     5656.30    114.32 o 
   7  -5   3     1411.45     1417.36     54.69 o 
   8  -5   3      124.92      100.12     23.34 o 
   9  -5   3       34.73       -6.12     19.32 o 
  10  -5   3       31.98      -18.39     30.99 o 
 -11  -4   3       45.05        4.89     34.60 o 
 -10  -4   3      190.92      177.97     44.66 o 
  -9  -4   3      317.33      297.40     37.22 o 
  -8  -4   3       72.02       40.07     18.75 o 
  -7  -4   3      683.05      603.30     45.10 o 
  -6  -4   3     2204.33     2167.20     61.03 o 
  -5  -4   3      176.71      163.29     19.34 o 
  -4  -4   3        5.01      -14.20     12.44 o 
  -3  -4   3      206.11      158.78     16.14 o 
  -2  -4   3     1185.86     1194.99     34.81 o 
  -1  -4   3     2063.12     2046.61     66.77 o 
   0  -4   3    18089.23    18111.17    231.01 o 
   1  -4   3    12950.53    12237.53    251.62 o 
   2  -4   3      394.42      314.22     25.77 o 
   3  -4   3      252.60      233.07     26.00 o 
   4  -4   3       93.37       79.73     13.52 o 
   5  -4   3     2064.02     2046.17     56.88 o 
   6  -4   3     5508.84     5380.01    107.85 o 
   7  -4   3     3138.10     3371.77     84.59 o 
   8  -4   3      789.85      859.39     45.56 o 
   9  -4   3        1.07      -22.64     15.09 o 
  10  -4   3        3.92      -28.44     18.96 o 
 -12  -3   3      138.14      105.76     42.21 o 
 -11  -3   3      121.02      187.35     45.71 o 
 -10  -3   3        7.53      -22.79     18.03 o 
  -9  -3   3       53.26       17.19     21.97 o 
  -8  -3   3        1.21      -21.16     14.11 o 
  -7  -3   3     1315.45     1295.69     48.95 o 
  -6  -3   3     5658.49     5893.80    111.76 o 
  -5  -3   3    16780.45    17159.05    244.64 o 
  -4  -3   3     2072.37     2056.90     51.72 o 
  -3  -3   3      577.68      574.63     24.69 o 
  -2  -3   3       48.86       35.41      8.28 o 
  -1  -3   3     3025.15     2890.05     68.24 o 
   0  -3   3     2944.97     2756.20     74.60 o 
   1  -3   3    20599.79    20538.25    392.82 o 
   2  -3   3    15895.81    16089.42    320.94 o 
   3  -3   3      135.51      157.86     22.27 o 
   4  -3   3      708.31      672.33     29.30 o 
   5  -3   3      802.67      744.30     32.82 o 
   6  -3   3     1503.57     1425.62     48.95 o 
   7  -3   3     1461.30     1594.27     55.26 o 
   8  -3   3     1100.06     1125.41     49.07 o 
   9  -3   3       22.70        4.63     18.68 o 
  10  -3   3      221.07      239.01     48.49 o 
  11  -3   3       76.29       31.83     37.22 o 
 -11  -2   3      774.00      959.04     75.10 o 
 -10  -2   3      603.57      596.83     43.30 o 
  -9  -2   3        3.86      -24.91     16.61 o 
  -8  -2   3        4.23      -20.72     13.81 o 
  -7  -2   3      205.77      217.45     24.33 o 
  -6  -2   3     5896.61     6140.75    112.54 o 
  -5  -2   3    21709.42    22271.99    303.36 o 
  -4  -2   3    26252.39    27134.78    355.58 o 
  -3  -2   3     6089.86     6130.83     98.27 o 
  -2  -2   3     1122.72     1229.31     31.45 o 
  -1  -2   3     1822.36     2150.27     34.36 o 
   0  -2   3      870.95      778.96     29.11 o 
   1  -2   3    20542.24    20190.42    384.98 o 
   2  -2   3    12180.58    12233.20    251.84 o 
   3  -2   3     3480.96     3503.51    101.93 o 
   4  -2   3      417.25      398.68     21.78 o 
   5  -2   3     3641.04     3646.81     91.98 o 
   6  -2   3      883.71      914.54     38.49 o 
   7  -2   3        5.19       -7.57     11.46 o 
   8  -2   3      211.72      167.02     45.44 o 
   9  -2   3      123.93      110.53     39.49 o 
  10  -2   3       52.41       52.93     34.60 o 
  11  -2   3      415.41      458.80     61.21 o 
 -11  -1   3      760.09      828.79     78.54 o 
 -10  -1   3     1624.71     1778.41     67.37 o 
  -9  -1   3      930.74      905.21     46.28 o 
  -8  -1   3      125.58       62.16     20.64 o 
  -7  -1   3       37.01       -6.85     11.39 o 
  -6  -1   3        0.93      -13.83      9.22 o 
  -5  -1   3     6221.89     6426.97    108.17 o 
  -4  -1   3    28046.63    29670.15    382.32 o 
  -3  -1   3    14469.60    15085.56    203.36 o 
  -2  -1   3      547.78      568.17     14.09 o 
  -1  -1   3    10040.01    10877.79    137.95 o 
   0  -1   3     1491.09     1443.09     24.17 o 
   1  -1   3       24.03       36.02      8.86 o 
   2  -1   3     2264.41     2384.61     74.10 o 
   3  -1   3     2573.57     2626.86     52.45 o 
   4  -1   3        0.60       -5.44      8.97 o 
   5  -1   3     1701.95     1825.02     49.82 o 
   6  -1   3     5894.10     6166.76    112.32 o 
   7  -1   3     1672.42     1715.19     54.89 o 
   8  -1   3      459.66      448.97     53.77 o 
   9  -1   3       26.03      -21.44     26.50 o 
  10  -1   3       68.42       32.11     33.49 o 
  11  -1   3       85.42      112.48     43.55 o 
 -12   0   3        0.60      -47.49     32.22 o 
 -11   0   3      117.42        4.55     38.99 o 
 -10   0   3      778.58      764.97     66.49 o 
  -9   0   3     2245.52     2458.97     71.72 o 
  -8   0   3      627.86      586.39     34.28 o 
  -7   0   3       21.37       -4.06     10.71 o 
  -6   0   3     1617.78     1756.56     47.51 o 
  -5   0   3     1237.82     1327.79     43.24 o 
  -4   0   3     1198.43     1425.81     35.19 o 
  -3   0   3     2629.06     2788.39     49.87 o 
  -2   0   3     3231.69     3544.52     42.98 o 
  -1   0   3        5.27        3.27      3.68 o 
   0   0   3     7017.57     6460.76     75.34 o 
   1   0   3    25997.50    24769.13    317.69 o 
   2   0   3     1242.47     1206.09     33.59 o 
   3   0   3       38.42       36.80      7.01 o 
   4   0   3        0.23       -3.16      5.92 o 
   5   0   3     2134.15     2201.57     53.50 o 
   6   0   3     4157.29     4182.52     86.15 o 
   7   0   3     4162.77     4311.86    217.38 o 
   8   0   3     1774.76     1823.21     96.76 o 
   9   0   3      137.77       96.26     41.55 o 
  10   0   3       29.97       -6.22     30.44 o 
  11   0   3       24.39      -17.39     32.38 o 
 -12   1   3       47.87       27.61     37.22 o 
 -11   1   3      134.64       93.98     43.83 o 
 -10   1   3      191.97      125.92     39.99 o 
  -9   1   3      331.01      410.37     49.66 o 
  -8   1   3      238.20      238.39     23.88 o 
  -7   1   3        2.08      -10.80      9.12 o 
  -6   1   3     1951.00     2049.67     50.21 o 
  -5   1   3     5372.17     5458.63     90.63 o 
  -4   1   3     1659.12     1581.93     41.33 o 
  -3   1   3      783.35      752.77     27.08 o 
  -2   1   3      152.19      119.77      6.84 o 
  -1   1   3     1477.59     1362.51     23.13 o 
   0   1   3    10979.11    10399.66    137.68 o 
   1   1   3     9841.66    10503.80    160.14 o 
   2   1   3    12723.03    13468.46    296.56 o 
   3   1   3     2667.75     2864.31     43.56 o 
   4   1   3       16.76        6.57      6.17 o 
   5   1   3       14.59      -14.51      9.67 o 
   6   1   3     3485.83     3516.47     76.29 o 
   7   1   3     2751.16     2857.57    118.03 o 
   8   1   3     2094.83     2163.04    107.54 o 
   9   1   3      396.68      429.20     56.99 o 
  10   1   3        1.46      -37.72     28.61 o 
  11   1   3       20.74        4.05     38.33 o 
 -12   2   3       56.76       29.16     42.33 o 
 -11   2   3      543.49      518.62     62.32 o 
 -10   2   3     1135.71     1196.61     80.98 o 
  -9   2   3      107.80       23.27     28.83 o 
  -8   2   3      101.58       90.59     31.61 o 
  -7   2   3      103.91       71.42     17.61 o 
  -6   2   3      885.31      815.20     29.39 o 
  -5   2   3    10832.42    11038.51    158.10 o 
  -4   2   3    16915.70    17646.30    235.65 o 
  -3   2   3     6835.51     6921.09    150.36 o 
  -2   2   3        3.79       -3.39      7.61 o 
  -1   2   3       98.35       90.18      8.06 o 
   0   2   3     2114.22     2447.46     35.95 o 
   1   2   3     9717.92    10212.75    214.02 o 
   2   2   3    11305.99    11421.46    168.29 o 
   3   2   3     7652.56     7503.16    124.38 o 
   4   2   3      718.69      773.77     21.33 o 
   5   2   3        7.62      -12.03      8.57 o 
   6   2   3      193.26      158.91     32.49 o 
   7   2   3      481.92      500.29     53.93 o 
   8   2   3      774.38      776.35     67.99 o 
   9   2   3      482.03      436.70     57.60 o 
  10   2   3        1.44      -35.74     23.83 o 
 -12   3   3        0.72      -44.66     32.11 o 
 -11   3   3      526.74      632.27     70.71 o 
 -10   3   3     1590.19     1748.34     98.09 o 
  -9   3   3     2545.67     2572.07    110.70 o 
  -8   3   3     1109.93     1014.75     66.38 o 
  -7   3   3        4.95      -19.89     18.50 o 
  -6   3   3        0.30      -10.29     16.77 o 
  -5   3   3     2587.24     2590.52     49.68 o 
  -4   3   3    18021.57    18513.18    351.60 o 
  -3   3   3    18055.56    19130.62    353.71 o 
  -2   3   3     6776.91     7066.35    101.77 o 
  -1   3   3     1089.90     1218.20     36.97 o 
   0   3   3      992.30      882.50     20.15 o 
   1   3   3       31.73       30.95      5.25 o 
   2   3   3     3805.29     4033.69     79.77 o 
   3   3   3     5199.59     5255.32     99.52 o 
   4   3   3      994.56     1021.28     40.66 o 
   5   3   3       63.87       47.81     16.90 o 
   6   3   3      315.81      314.16     44.77 o 
   7   3   3      368.11      359.27     48.60 o 
   8   3   3       63.91       21.72     26.83 o 
   9   3   3       84.70       80.43     39.55 o 
  10   3   3       34.99      -17.05     31.33 o 
 -12   4   3        3.60      -25.05     33.22 o 
 -11   4   3      160.32       46.99     39.16 o 
 -10   4   3     1669.40     1670.02     96.54 o 
  -9   4   3     2461.60     2639.00    114.20 o 
  -8   4   3     1616.40     1754.45     87.76 o 
  -7   4   3      727.13      770.91     57.27 o 
  -6   4   3       17.32      -13.78     16.05 o 
  -5   4   3      293.72      287.61     16.47 o 
  -4   4   3     3769.80     4165.66    115.42 o 
  -3   4   3     8346.98     8514.15    198.16 o 
  -2   4   3     9717.15    10621.68    147.34 o 
  -1   4   3      901.11      941.96     45.32 o 
   0   4   3     2753.80     3000.29     46.35 o 
   1   4   3     7379.90     8043.53     97.66 o 
   2   4   3      609.54      703.53     22.55 o 
   3   4   3       57.05       10.76     12.63 o 
   4   4   3      857.72      816.82     38.40 o 
   5   4   3       65.15       34.15     16.97 o 
   6   4   3      597.33      614.69     62.71 o 
   7   4   3     1112.68     1172.89     81.21 o 
   8   4   3      794.91      883.28     77.37 o 
   9   4   3      157.92      130.03     46.44 o 
  10   4   3        3.10      -50.07     33.38 o 
 -11   5   3        3.16      -35.05     31.77 o 
 -10   5   3      233.22      223.90     48.55 o 
  -9   5   3     1355.50     1338.58     82.93 o 
  -8   5   3     2748.30     2841.19    115.37 o 
  -7   5   3     1232.48     1193.83     70.15 o 
  -6   5   3       68.54       47.27     24.44 o 
  -5   5   3      815.54      803.63     51.88 o 
  -4   5   3      612.64      603.95     34.27 o 
  -3   5   3      590.43      562.45     20.04 o 
  -2   5   3     1591.81     1627.09     38.01 o 
  -1   5   3     1807.45     1699.26     40.10 o 
   0   5   3      326.49      309.39     27.18 o 
   1   5   3     1888.25     1942.16     37.19 o 
   2   5   3    12281.48    12329.23    144.65 o 
   3   5   3     3907.53     3826.27     87.57 o 
   4   5   3       97.64       57.68     20.08 o 
   5   5   3        4.67      -25.75     17.16 o 
   6   5   3       44.91        4.39     18.25 o 
   7   5   3      759.50      719.48     69.76 o 
   8   5   3      951.34      957.10     83.60 o 
   9   5   3      432.04      433.25     73.15 o 
 -11   6   3       72.61       23.88     41.49 o 
 -10   6   3      176.49      170.02     43.60 o 
  -9   6   3        2.50      -11.22     24.77 o 
  -8   6   3      542.24      418.59     49.94 o 
  -7   6   3      846.08      764.97     58.04 o 
  -6   6   3      120.75       94.98     28.22 o 
  -5   6   3     1689.51     1805.27     79.76 o 
  -4   6   3     3014.49     3138.35    102.59 o 
  -3   6   3     3464.15     3446.00     49.34 o 
  -2   6   3       99.31       78.34     11.41 o 
  -1   6   3       77.71       50.41     16.08 o 
   0   6   3      131.79      130.07     29.87 o 
   1   6   3     5077.79     5245.37     76.30 o 
   2   6   3     4500.98     4656.22     98.07 o 
   3   6   3     3946.48     4028.86     93.80 o 
   4   6   3     1263.69     1222.86     51.48 o 
   5   6   3      127.46       92.75     24.16 o 
   6   6   3       90.62       51.12     55.02 o 
   7   6   3      184.91      163.36     43.60 o 
   8   6   3      398.87      365.26     63.99 o 
   9   6   3      368.21      407.81     69.21 o 
 -11   7   3       25.05        2.61     39.16 o 
 -10   7   3      479.14      538.40     63.04 o 
  -9   7   3      892.66      922.16     73.99 o 
  -8   7   3      842.31      830.84     67.27 o 
  -7   7   3        6.53      -34.08     22.72 o 
  -6   7   3       56.41       76.15     27.88 o 
  -5   7   3       87.54      109.70     27.66 o 
  -4   7   3     3517.91     3622.32    116.03 o 
  -3   7   3     5745.74     5792.13    151.19 o 
  -2   7   3     4687.90     4708.52     90.37 o 
  -1   7   3      609.13      643.24     28.55 o 
   0   7   3      118.04       97.56     26.44 o 
   1   7   3       42.64       -3.22     11.93 o 
   2   7   3     2696.12     2495.63     70.29 o 
   3   7   3     3456.58     3679.20     91.76 o 
   4   7   3     1532.53     1740.72     76.12 o 
   5   7   3      415.89      409.18     37.83 o 
   6   7   3        4.89       -8.17     27.22 o 
   7   7   3        2.54      -34.22     26.77 o 
   8   7   3       13.45        1.50     34.77 o 
 -10   8   3      327.55      398.48     65.88 o 
  -9   8   3     1281.60     1442.17     91.98 o 
  -8   8   3     1645.56     1732.12     97.09 o 
  -7   8   3     1423.94     1476.39     87.65 o 
  -6   8   3       81.70       28.16     27.55 o 
  -5   8   3       30.12       21.94     22.72 o 
  -4   8   3      210.56      243.62     36.38 o 
  -3   8   3     1957.00     2033.95     83.54 o 
  -1   8   3     2743.83     2796.21     66.08 o 
   0   8   3      232.15      260.05     19.17 o 
   1   8   3       99.49       88.63     18.48 o 
   2   8   3       21.80      -10.36     13.70 o 
   3   8   3      169.54      177.09     26.98 o 
   4   8   3      776.20      781.09     46.86 o 
   5   8   3      281.04      226.74     47.55 o 
   6   8   3       21.10        4.89     30.27 o 
   7   8   3       42.11       13.16     35.77 o 
   8   8   3       94.06       90.48     48.05 o 
  -9   9   3      541.25      504.52     63.32 o 
  -8   9   3     1676.58     1800.55    102.15 o 
  -7   9   3     1136.33     1244.32     83.65 o 
  -6   9   3      375.27      283.84     49.10 o 
  -5   9   3       16.30      -29.58     19.72 o 
  -4   9   3        0.05      -23.58     15.72 o 
  -3   9   3      158.76      180.02     31.11 o 
  -2   9   3      828.06      883.28     55.10 o 
  -1   9   3      913.57      916.39     39.03 o 
   0   9   3      228.12      216.24     25.23 o 
   1   9   3      142.70      130.18     35.41 o 
   2   9   3      368.90      360.92     47.05 o 
   3   9   3      151.11      148.10     27.99 o 
   4   9   3        2.22      -19.94     17.99 o 
   5   9   3       13.08      -13.72     30.55 o 
   6   9   3        1.71      -27.22     26.66 o 
   7   9   3       48.27       -3.89     38.94 o 
  -9  10   3       46.36       -3.78     31.16 o 
  -8  10   3      355.96      307.33     54.82 o 
  -7  10   3     1106.94     1396.35     92.43 o 
  -6  10   3      482.29      479.19     60.32 o 
  -5  10   3        3.53      -22.33     27.27 o 
  -4  10   3      320.81      268.84     43.94 o 
  -3  10   3      508.29      459.19     48.32 o 
  -2  10   3       25.11        9.11     19.05 o 
  -1  10   3      146.24       51.10     30.66 o 
   0  10   3      112.41       79.82     33.88 o 
   1  10   3       12.48       -3.85     22.77 o 
   2  10   3      894.21      912.32     61.35 o 
   3  10   3     1112.38     1259.72     61.39 o 
   4  10   3      499.50      495.74     64.38 o 
   5  10   3       63.14       19.22     40.94 o 
   6  10   3        2.24      -51.66     34.44 o 
  -8  11   3       10.00      -16.16     33.22 o 
  -7  11   3       59.09       -3.94     29.72 o 
  -6  11   3      307.86      293.56     51.99 o 
  -5  11   3       53.02       37.33     30.88 o 
  -4  11   3      304.24      203.02     44.99 o 
  -3  11   3     1062.28     1080.13     74.32 o 
  -1  11   3      297.69      301.72     48.38 o 
   0  11   3        1.41      -32.66     21.77 o 
   1  11   3       43.72        6.55     29.44 o 
   2  11   3      189.86      159.42     31.99 o 
   3  11   3      655.96      604.61     68.15 o 
   4  11   3      583.23      534.90     70.82 o 
  -6  12   3       16.76        1.11     30.88 o 
  -5  12   3        0.06      -10.83     22.50 o 
  -4  12   3       13.38       -7.78     25.94 o 
  -1  12   3      719.74      812.51     72.65 o 
   0  12   3      270.02      267.45     53.10 o 
   1  12   3       44.48       30.33     35.27 o 
   3  12   3       97.36       78.43     43.88 o 
  -2  13   3      190.51      205.63     51.99 o 
  -1  13   3      461.51      585.61     67.54 o 
   0  13   3      439.59      681.15     71.32 o 
  -2 -14   4      149.26      226.98     34.83 o 
  -1 -14   4        5.00      -14.89     21.01 o 
   0 -14   4        4.52      -21.74     20.54 o 
   1 -14   4       68.47       22.27     35.33 o 
  -5 -13   4        3.77      -46.74     31.16 o 
  -4 -13   4      156.09      125.75     47.32 o 
  -3 -13   4      397.86      494.02     67.04 o 
  -2 -13   4      302.86      318.44     56.27 o 
  -1 -13   4       49.71       34.44     21.15 o 
   0 -13   4        0.07      -22.01     18.50 o 
   1 -13   4       30.63       -1.72     30.49 o 
   2 -13   4       68.72       41.05     35.33 o 
   4 -13   4      126.69      250.79     55.16 o 
   5 -13   4       36.09       68.21     45.16 o 
  -6 -12   4        2.92        6.05     30.66 o 
  -5 -12   4        1.94      -32.33     23.61 o 
  -4 -12   4       14.81       -5.22     32.22 o 
  -3 -12   4      154.61       90.65     36.77 o 
  -2 -12   4      374.36      275.00     49.21 o 
  -1 -12   4      150.44      122.08     26.90 o 
   0 -12   4       52.11       -3.65     19.94 o 
   1 -12   4      499.93      504.07     57.77 o 
   2 -12   4      422.17      406.03     55.55 o 
   3 -12   4        0.69      -38.91     25.94 o 
   5 -12   4        4.32       -0.56     31.94 o 
   6 -12   4       76.88       24.00     36.22 o 
   7 -12   4      456.94      352.88     66.43 o 
  -7 -11   4       98.11      127.75     44.21 o 
  -6 -11   4       31.70       18.77     30.49 o 
  -5 -11   4      134.34      145.81     42.33 o 
  -4 -11   4      246.79      173.36     44.44 o 
  -3 -11   4       85.67       91.93     35.22 o 
  -2 -11   4       35.86       -6.78     23.61 o 
  -1 -11   4      173.11      163.06     25.86 o 
   0 -11   4        7.11      -20.64     13.76 o 
   1 -11   4      394.75      384.09     52.60 o 
   2 -11   4     1236.28     1253.71     81.04 o 
   3 -11   4     1503.82     1645.63     92.98 o 
   4 -11   4      485.31      592.94     62.10 o 
   5 -11   4       10.40      -13.11     23.94 o 
   6 -11   4        0.41        1.33     23.05 o 
   7 -11   4      148.94      137.70     46.10 o 
  -8 -10   4        2.36       -5.44     29.99 o 
  -7 -10   4       55.64        5.05     30.66 o 
  -6 -10   4       14.31      -25.05     26.55 o 
  -5 -10   4        8.92       -2.72     24.38 o 
  -4 -10   4      812.05      836.12     70.60 o 
  -3 -10   4     1703.84     1786.22     95.32 o 
  -2 -10   4      619.27      589.61     56.32 o 
   0 -10   4       12.79        0.24     11.35 o 
   1 -10   4       69.06       41.83     26.27 o 
   2 -10   4     1335.33     1317.42     75.82 o 
   3 -10   4     1577.64     1713.96     88.82 o 
   4 -10   4     1235.67     1435.29     85.76 o 
   5 -10   4      513.06      513.59     41.05 o 
   6 -10   4        0.13      -29.74     19.83 o 
   7 -10   4        0.63      -23.72     23.83 o 
   8 -10   4       84.28       59.93     34.77 o 
  -9  -9   4      223.96      271.23     57.93 o 
  -8  -9   4      188.60      170.02     46.38 o 
  -7  -9   4      121.08      152.75     41.16 o 
  -6  -9   4       12.60       -6.28     21.88 o 
  -5  -9   4       52.05        5.55     24.44 o 
  -4  -9   4      463.08      490.52     53.27 o 
  -3  -9   4     2228.99     2250.41    102.43 o 
  -2  -9   4     4880.87     4991.01    159.86 o 
  -1  -9   4     2526.29     2329.84    100.54 o 
   0  -9   4       93.11      117.63     20.31 o 
   1  -9   4       26.94        2.33     15.27 o 
   2  -9   4      141.73      149.64     28.94 o 
   3  -9   4      717.80      716.14     54.21 o 
   4  -9   4     1202.69     1286.70     75.93 o 
   5  -9   4      910.00      903.50     92.79 o 
   6  -9   4       42.54       16.27     20.07 o 
   7  -9   4       31.34      -21.66     22.94 o 
   8  -9   4       74.14       76.43     36.94 o 
   9  -9   4        4.37      -19.94     29.22 o 
 -10  -8   4       15.95      -36.99     31.27 o 
  -9  -8   4      312.42      406.15     62.65 o 
  -8  -8   4      934.40      959.88     77.99 o 
  -7  -8   4      884.41      901.66     46.91 o 
  -6  -8   4      264.93      245.61     28.53 o 
  -5  -8   4       10.78      -12.97     13.47 o 
  -4  -8   4      168.41      115.37     31.49 o 
  -3  -8   4     1053.90     1027.14     66.04 o 
  -2  -8   4     3188.74     2925.89    110.26 o 
  -1  -8   4     4744.06     4775.71    145.53 o 
   0  -8   4     3258.07     3251.46     73.90 o 
   1  -8   4        8.29      -22.16     15.22 o 
   2  -8   4      541.40      439.97     42.60 o 
   3  -8   4      292.29      301.61     37.10 o 
   4  -8   4      191.21      205.02     34.49 o 
   5  -8   4      436.06      450.08     34.15 o 
   6  -8   4      129.81      101.17     24.05 o 
   7  -8   4      189.70      207.65     69.90 o 
   8  -8   4      445.77      493.52     62.32 o 
   9  -8   4      295.47      285.67     52.27 o 
  10  -8   4       63.81        7.72     35.94 o 
 -10  -7   4        0.69      -25.38     33.10 o 
  -9  -7   4       27.30       -5.67     31.27 o 
  -8  -7   4      727.40      778.74     68.43 o 
  -7  -7   4     1103.41     1128.49     50.21 o 
  -6  -7   4     1003.71      974.81     44.99 o 
  -5  -7   4      308.42      293.06     27.20 o 
  -4  -7   4      314.76      312.27     25.64 o 
  -3  -7   4        1.12      -16.00     12.05 o 
  -2  -7   4     1017.07      927.38     56.05 o 
  -1  -7   4     2922.03     3245.06    108.92 o 
   0  -7   4      480.93      409.83     24.59 o 
   1  -7   4       28.48      -11.44     15.77 o 
   2  -7   4     2687.70     2518.80     93.26 o 
   3  -7   4     1543.68     1534.27     72.38 o 
   4  -7   4     1769.72     1713.34     79.76 o 
   5  -7   4       94.84       91.56     18.64 o 
   6  -7   4       41.67       26.74     16.37 o 
   7  -7   4      104.98       81.75     23.17 o 
   8  -7   4      868.76      967.84     81.48 o 
   9  -7   4     1030.96     1292.76     91.04 o 
  10  -7   4      475.21      571.11     68.38 o 
 -11  -6   4       69.04       28.55     40.94 o 
 -10  -6   4        1.12      -30.16     26.72 o 
  -9  -6   4       18.32      -13.50     28.88 o 
  -8  -6   4       10.05        9.43     16.05 o 
  -7  -6   4      351.86      331.99     29.74 o 
  -6  -6   4      693.98      668.69     37.01 o 
  -5  -6   4       13.99        4.53     12.52 o 
  -4  -6   4      173.20      143.65     25.00 o 
  -3  -6   4     3138.43     3156.89     50.04 o 
  -2  -6   4     1609.38     1483.00     66.38 o 
  -1  -6   4       21.58        0.67     12.33 o 
   0  -6   4     2124.08     2203.80     52.01 o 
   1  -6   4       32.90       49.94     16.50 o 
   2  -6   4     2749.48     2914.12     96.43 o 
   3  -6   4     5271.21     5429.59    150.64 o 
   4  -6   4     4868.36     4774.71    142.81 o 
   5  -6   4     3633.39     3502.60     85.94 o 
   6  -6   4       56.09       25.18     16.52 o 
   7  -6   4        0.74      -18.39     14.89 o 
   8  -6   4      109.70       50.72     22.86 o 
   9  -6   4      629.47      679.77     47.46 o 
  10  -6   4      900.23     1151.39     90.37 o 
 -11  -5   4      121.15      114.26     43.71 o 
 -10  -5   4       10.78      -22.33     26.99 o 
  -9  -5   4      363.85      362.84     37.60 o 
  -8  -5   4      561.35      570.92     37.39 o 
  -7  -5   4      315.47      284.31     31.77 o 
  -6  -5   4        9.36        2.25     12.21 o 
  -5  -5   4      495.47      443.16     28.06 o 
  -4  -5   4     1267.45     1170.34     41.97 o 
  -3  -5   4     3664.93     3647.07     76.54 o 
  -2  -5   4    10471.28    10496.12    160.22 o 
  -1  -5   4     5891.99     6113.92     98.94 o 
   0  -5   4     1658.69     1535.55     39.79 o 
   1  -5   4      422.19      370.87     29.88 o 
   2  -5   4      702.68      708.42     41.99 o 
   3  -5   4     3065.60     2954.56     98.37 o 
   4  -5   4     7785.77     7659.67    195.13 o 
   5  -5   4     5994.98     6269.15    121.13 o 
   6  -5   4     1432.94     1406.74     53.12 o 
   7  -5   4      145.80      135.82     23.70 o 
   8  -5   4       16.37      -19.21     15.80 o 
   9  -5   4       27.00      -23.60     18.45 o 
  10  -5   4      264.29      277.79     37.94 o 
 -11  -4   4       27.25       33.44     31.49 o 
 -10  -4   4        0.48      -10.44     19.64 o 
  -9  -4   4      113.46       98.83     24.44 o 
  -8  -4   4     1636.25     1628.49     90.09 o 
  -7  -4   4     1838.04     1798.84     59.60 o 
  -6  -4   4     1560.68     1485.12     88.54 o 
  -5  -4   4     2118.83     2133.67     58.69 o 
  -4  -4   4      123.75      108.15     22.97 o 
  -3  -4   4     1000.68      957.14     33.90 o 
  -2  -4   4     3599.96     3581.88     70.47 o 
  -1  -4   4    13550.61    14018.42    153.92 o 
   0  -4   4     8551.83     8425.36    186.80 o 
   1  -4   4     1490.67     1468.89     57.10 o 
   2  -4   4       73.68       60.77     15.66 o 
   3  -4   4      120.00      114.26     21.44 o 
   4  -4   4      781.71      742.80     50.43 o 
   5  -4   4     4795.04     4551.99    154.69 o 
   6  -4   4     2136.23     2154.66     64.37 o 
   7  -4   4      289.02      242.58     27.42 o 
   8  -4   4       22.29      -16.59     15.70 o 
   9  -4   4      158.93      149.99     27.92 o 
  10  -4   4       11.16      -18.72     27.61 o 
  11  -4   4       31.37       22.55     36.60 o 
 -11  -3   4        7.02      -13.84     20.87 o 
 -10  -3   4       18.48      -28.24     18.83 o 
  -9  -3   4      231.15      210.90     38.52 o 
  -8  -3   4     1502.13     1481.81     55.82 o 
  -7  -3   4     5185.01     5405.73    110.75 o 
  -6  -3   4     6416.21     6604.34    121.89 o 
  -5  -3   4      435.34      363.43     46.10 o 
  -4  -3   4       43.34       18.22     11.32 o 
  -3  -3   4       72.68       59.43     11.23 o 
  -2  -3   4       27.85       16.21      7.13 o 
  -1  -3   4     6727.82     6978.35     84.14 o 
   0  -3   4    11001.71    12022.24    246.06 o 
   1  -3   4    10303.80    10577.62    224.35 o 
   2  -3   4       85.95       87.04     17.44 o 
   3  -3   4      948.27     1018.59     52.43 o 
   4  -3   4     3754.15     3761.67     93.76 o 
   5  -3   4       16.36       -5.44     10.13 o 
   6  -3   4     1160.17     1202.47     45.39 o 
   7  -3   4      224.24      233.67     26.02 o 
   8  -3   4       21.18       -5.29     15.64 o 
   9  -3   4      398.63      424.03     58.21 o 
  10  -3   4      328.40      422.81     63.60 o 
  11  -3   4      144.60      105.65     45.32 o 
 -11  -2   4      625.34      597.05     67.60 o 
 -10  -2   4      108.57       47.32     24.17 o 
  -9  -2   4      507.11      487.75     37.51 o 
  -8  -2   4      209.58      237.07     28.05 o 
  -7  -2   4     2576.18     2586.31     69.53 o 
  -6  -2   4    10769.19    11097.69    175.31 o 
  -5  -2   4    10318.83    11090.59    275.48 o 
  -4  -2   4      272.50      267.51     19.83 o 
  -3  -2   4     4504.05     4549.31     59.23 o 
  -2  -2   4     3048.10     3219.37     44.96 o 
  -1  -2   4     1216.08      954.40     30.05 o 
   0  -2   4    11489.65    11670.24    161.01 o 
   1  -2   4     4105.52     4244.04    109.04 o 
   2  -2   4       35.59       66.32     16.33 o 
   3  -2   4     2009.05     2136.15     79.15 o 
   4  -2   4     5962.60     6012.20    136.92 o 
   5  -2   4     4981.07     5057.02     96.48 o 
   6  -2   4      619.02      601.07     32.25 o 
   7  -2   4        1.85      -16.16     10.77 o 
   8  -2   4        0.25       -8.28     21.77 o 
   9  -2   4      241.67      273.39     51.10 o 
  10  -2   4      722.42      770.19     73.26 o 
  11  -2   4      347.47      359.38     61.10 o 
 -12  -1   4      263.79      228.57     54.88 o 
 -11  -1   4      585.17      723.36     72.21 o 
 -10  -1   4      214.76      144.64     45.05 o 
  -9  -1   4      635.28      618.81     38.99 o 
  -8  -1   4      256.50      196.17     24.96 o 
  -7  -1   4       96.25       61.64     15.61 o 
  -6  -1   4      260.74      229.60     20.55 o 
  -5  -1   4     2691.47     2724.36     81.46 o 
  -4  -1   4     5876.76     6675.63    107.33 o 
  -3  -1   4     1067.71     1379.68     34.96 o 
  -2  -1   4     3258.51     3404.12     38.98 o 
  -1  -1   4     7389.58     7469.41     87.80 o 
   0  -1   4     1085.60     1226.33     24.41 o 
   1  -1   4      156.95      164.51     13.26 o 
   2  -1   4        0.41       -1.89      8.78 o 
   3  -1   4     1698.88     1866.82     73.49 o 
   4  -1   4     6030.91     6149.20    103.44 o 
   5  -1   4     8770.19     8847.51    142.34 o 
   6  -1   4     2347.58     2458.92     63.86 o 
   7  -1   4     1344.79     1077.24    187.91 o 
   8  -1   4        0.73      -29.08     19.39 o 
   9  -1   4       14.91       -7.44     29.05 o 
  10  -1   4      202.60      236.96     51.32 o 
  11  -1   4      397.16      542.01     72.88 o 
 -12   0   4       14.69      -36.33     34.10 o 
 -11   0   4      295.47      204.91     49.49 o 
 -10   0   4      748.21      728.42     67.04 o 
  -9   0   4      262.41      212.52     42.27 o 
  -8   0   4      281.11      313.19     29.47 o 
  -7   0   4      905.09      862.78     35.64 o 
  -6   0   4      639.67      632.35     30.19 o 
  -5   0   4        0.00       -9.38     11.03 o 
  -4   0   4       39.68       24.70      6.98 o 
  -3   0   4      180.27      185.60     44.82 o 
  -2   0   4     1571.22     1754.43     29.34 o 
  -1   0   4    11304.49    12265.84    134.23 o 
   0   0   4    18104.95    19282.42    243.78 o 
   1   0   4     6151.23     6459.66    165.47 o 
   2   0   4       46.51       17.99      8.46 o 
   3   0   4       69.57       78.68      8.38 o 
   4   0   4     1515.16     1525.60     41.46 o 
   5   0   4     8910.30     8666.90    137.73 o 
   6   0   4     7426.17     7520.09    310.33 o 
   7   0   4     1028.74     1003.64     72.21 o 
   8   0   4      108.13       67.15     33.27 o 
   9   0   4       35.54       -6.55     28.16 o 
  10   0   4        0.06      -35.66     26.16 o 
  11   0   4       41.55        8.44     36.16 o 
 -12   1   4      260.78      240.95     57.27 o 
 -11   1   4       59.87       10.94     33.05 o 
 -10   1   4       11.91      -26.83     28.33 o 
  -9   1   4      801.65      877.50     69.93 o 
  -8   1   4      750.47      785.80     63.49 o 
  -7   1   4     4077.26     4124.24     83.09 o 
  -6   1   4     7714.69     7954.27    127.10 o 
  -5   1   4     3207.51     3014.21     58.43 o 
  -4   1   4      755.95      710.72     38.30 o 
  -3   1   4      649.48      767.06     24.11 o 
  -2   1   4      843.48     1000.92     24.36 o 
  -1   1   4     6544.16     7246.65     85.69 o 
   0   1   4    15695.17    15912.25    208.94 o 
   1   1   4     9740.52     9962.10    136.75 o 
   2   1   4     2903.87     3018.33     65.03 o 
   3   1   4        9.99        0.08      4.73 o 
   4   1   4       41.24       25.57     11.20 o 
   5   1   4     1232.19     1098.90     45.32 o 
   6   1   4     1992.89     1835.60     91.04 o 
   7   1   4     1736.84     1639.19     91.21 o 
   8   1   4      239.53      225.46     45.88 o 
   9   1   4       55.08       33.38     33.10 o 
  10   1   4      110.25       60.71     41.77 o 
 -12   2   4      424.51      396.70     65.21 o 
 -11   2   4      989.62     1098.46     85.87 o 
 -10   2   4      201.65      133.47     42.27 o 
  -9   2   4      563.49      600.55     61.77 o 
  -8   2   4       17.74      -23.05     20.39 o 
  -7   2   4      409.51      381.87     45.44 o 
  -6   2   4     8734.93     8664.23    133.21 o 
  -5   2   4    12523.06    12294.78    300.28 o 
  -4   2   4     8583.48     9057.30    196.07 o 
  -3   2   4       25.08       14.16     12.55 o 
  -2   2   4      246.74      267.25     11.97 o 
  -1   2   4      265.51      232.76     12.54 o 
   0   2   4    14395.32    13802.34    151.20 o 
   1   2   4     7090.78     7042.45     87.33 o 
   2   2   4     1789.55     1450.86     43.97 o 
   3   2   4      358.07      437.05     27.19 o 
   4   2   4      958.40      759.66     35.81 o 
   5   2   4      573.86      547.28     34.60 o 
   6   2   4       36.30       27.16     23.55 o 
   7   2   4       98.16       71.04     31.77 o 
   8   2   4      182.42      193.30     44.16 o 
   9   2   4        3.91        3.50     30.05 o 
  10   2   4      184.86      188.46     51.16 o 
 -12   3   4      451.57      474.41     69.32 o 
 -11   3   4     1249.39     1406.62     96.70 o 
 -10   3   4     1460.98     1464.00     91.04 o 
  -9   3   4       76.64       47.71     31.38 o 
  -8   3   4        1.62      -29.22     20.88 o 
  -7   3   4      158.10      119.81     31.16 o 
  -6   3   4     1332.22     1094.35     62.21 o 
  -5   3   4    10271.29    10097.93    223.68 o 
  -4   3   4     9659.45    10031.17    215.07 o 
  -3   3   4     2186.07     2265.96     73.49 o 
  -2   3   4     2459.40     2833.64     49.83 o 
  -1   3   4     5958.19     6715.48     83.01 o 
   0   3   4     3106.33     3196.41     47.96 o 
   1   3   4       49.06       36.79      6.23 o 
   2   3   4     8762.73     9232.77    150.04 o 
   3   3   4      140.34      127.12     19.15 o 
   4   3   4      344.45      278.27     25.69 o 
   5   3   4     3304.15     3247.18     85.71 o 
   6   3   4     2028.79     2016.23    100.81 o 
   7   3   4      379.42      361.88     52.60 o 
   8   3   4        2.62      -36.24     24.16 o 
   9   3   4        3.00      -31.66     29.49 o 
  10   3   4       31.49        3.50     37.77 o 
 -12   4   4       42.46      -20.44     37.77 o 
 -11   4   4      773.90      724.09     72.82 o 
 -10   4   4     1561.79     1656.91     95.98 o 
  -9   4   4     1140.72     1151.56     78.60 o 
  -8   4   4        0.18       -9.89     22.33 o 
  -7   4   4      389.65      370.43     43.21 o 
  -6   4   4      100.14       73.04     26.16 o 
  -5   4   4      520.65      491.85     42.27 o 
  -4   4   4     2113.66     2178.81     77.37 o 
  -3   4   4     2664.29     2762.87     84.37 o 
  -2   4   4       24.36       14.56      7.27 o 
  -1   4   4     4242.27     4823.55     66.81 o 
   0   4   4     9002.94     9421.90    206.29 o 
   1   4   4     3125.12     3092.27     48.38 o 
   2   4   4     4328.01     4481.99     92.88 o 
   3   4   4      189.69      177.03     23.41 o 
   4   4   4       56.54        5.39     15.83 o 
   5   4   4     1054.26     1056.19     48.98 o 
   6   4   4     2105.95     2322.55     74.36 o 
   7   4   4     1514.77     1544.71     95.93 o 
   8   4   4      368.61      383.48     63.54 o 
   9   4   4        8.57      -44.16     29.44 o 
 -11   5   4        0.46      -33.77     30.66 o 
 -10   5   4      379.99      371.49     55.66 o 
  -9   5   4      492.09      398.09     56.38 o 
  -8   5   4      523.63      534.95     53.21 o 
  -7   5   4      358.72      350.66     43.49 o 
  -6   5   4     2557.17     2599.01    100.15 o 
  -5   5   4     1927.24     1798.11     76.87 o 
  -4   5   4       38.72       37.10     17.00 o 
  -3   5   4      262.08      200.91     25.61 o 
  -2   5   4       11.64       -6.65     10.58 o 
  -1   5   4     2175.18     2147.98     64.05 o 
   0   5   4    10171.30    10423.36    126.04 o 
   1   5   4    13148.95    13574.48    157.61 o 
   2   5   4     1429.28     1451.24     56.74 o 
   3   5   4      628.12      597.77     54.88 o 
   4   5   4        3.88      -20.14     20.19 o 
   5   5   4      350.35      355.50     54.35 o 
   6   5   4     1203.18     1310.55     57.77 o 
   7   5   4     1051.49     1179.52     57.18 o 
   8   5   4      424.40      506.35     67.43 o 
   9   5   4       32.03       33.05     41.33 o 
 -11   6   4      346.79      373.15     62.32 o 
 -10   6   4      137.93      121.20     40.94 o 
  -9   6   4       49.34       10.61     29.61 o 
  -8   6   4       72.93        4.44     26.99 o 
  -7   6   4        9.14        7.00     22.27 o 
  -6   6   4     1786.73     1806.60     84.21 o 
  -5   6   4     5162.31     5395.43    152.97 o 
  -4   6   4     4458.06     4814.09    137.20 o 
  -3   6   4      823.86      840.68     49.44 o 
  -2   6   4        7.81      -10.23      7.29 o 
  -1   6   4      375.76      354.13     18.23 o 
   0   6   4     3123.25     3294.52     56.57 o 
   1   6   4     3917.50     3978.58     88.43 o 
   2   6   4     8035.18     8230.13    148.79 o 
   3   6   4      653.09      707.85     65.82 o 
   4   6   4        0.23      -21.79     14.53 o 
   5   6   4        4.20      -14.86     16.27 o 
   6   6   4      109.36       96.28     26.61 o 
   7   6   4      293.50      372.87     64.27 o 
   8   6   4      236.03      277.78     62.99 o 
 -11   7   4      803.10      847.34     81.82 o 
 -10   7   4     1162.95     1200.77     88.59 o 
  -9   7   4      825.13      797.52     70.54 o 
  -8   7   4       25.41       16.39     29.11 o 
  -7   7   4        0.02      -29.58     19.72 o 
  -6   7   4      207.91      182.47     40.33 o 
  -5   7   4     2464.31     2591.51    101.76 o 
  -4   7   4     4762.62     4930.41    141.97 o 
  -3   7   4     3201.76     3252.39    105.09 o 
  -2   7   4      923.56      900.24     34.00 o 
  -1   7   4       18.92       -8.27     14.43 o 
   0   7   4      117.18       94.99     18.19 o 
   1   7   4     1031.99     1077.72     51.80 o 
   2   7   4      448.39      441.85     32.98 o 
   3   7   4     1112.76     1198.76     53.77 o 
   4   7   4      176.43      161.70     27.86 o 
   5   7   4       30.94      -13.79     17.73 o 
   6   7   4      147.12      118.26     43.44 o 
   7   7   4       31.05       -1.61     36.88 o 
   8   7   4        7.94      -13.78     35.22 o 
 -10   8   4     1064.09     1237.27     92.76 o 
  -9   8   4     1096.81     1123.96     83.37 o 
  -8   8   4      837.08      820.85     72.04 o 
  -7   8   4       57.37      -21.94     26.38 o 
  -5   8   4      161.20      142.20     34.88 o 
  -4   8   4     1240.20     1303.20     69.71 o 
  -3   8   4     2929.80     3147.02    107.59 o 
  -2   8   4      674.74      666.32     47.99 o 
  -1   8   4        4.21        0.10      9.74 o 
   0   8   4      512.21      423.39     30.10 o 
   1   8   4      336.14      257.96     55.60 o 
   2   8   4       81.62       37.96     18.21 o 
   3   8   4      170.88      175.82     28.52 o 
   4   8   4       73.64       33.60     23.75 o 
   5   8   4       47.29       28.54     24.29 o 
   6   8   4      236.21      231.96     54.99 o 
   7   8   4      249.19      266.06     62.54 o 
  -9   9   4      809.85      837.56     76.76 o 
  -8   9   4      520.93      606.27     63.49 o 
  -7   9   4        8.97      -27.16     24.11 o 
  -6   9   4       77.32        8.00     29.83 o 
  -5   9   4      163.54      112.03     37.60 o 
  -4   9   4        4.00       -3.50     18.72 o 
  -3   9   4       96.31      106.59     26.05 o 
  -2   9   4      620.62      602.39     47.60 o 
  -1   9   4        6.54      -18.00     21.11 o 
   0   9   4      813.22      788.64     41.97 o 
   1   9   4     1432.03     1363.18     56.26 o 
   2   9   4     1212.38     1241.20     72.63 o 
   3   9   4       13.86      -27.26     19.77 o 
   4   9   4        7.64      -42.74     28.49 o 
   5   9   4       10.21      -39.66     26.44 o 
   6   9   4      142.78      103.31     48.88 o 
  -8  10   4      334.20      324.77     59.82 o 
  -7  10   4      180.11      187.24     45.94 o 
  -6  10   4      252.00      275.73     52.32 o 
  -5  10   4     1142.85     1180.89     78.87 o 
  -4  10   4     1434.32     1505.61     82.65 o 
  -3  10   4      123.04       91.70     30.55 o 
   0  10   4      267.13      307.22     47.49 o 
   1  10   4     1059.07     1159.40     55.99 o 
   2  10   4     1292.58     1492.45     92.98 o 
   3  10   4      891.34     1025.18    119.56 o 
   4  10   4      108.96       60.27     42.16 o 
   5  10   4        4.06      -51.66     34.44 o 
  -7  11   4        3.73      -35.58     23.72 o 
  -6  11   4        2.54       17.22     32.05 o 
  -5  11   4      500.38      547.34     61.04 o 
  -4  11   4     1503.44     1531.49     88.48 o 
  -2  11   4      303.21      341.32     52.38 o 
  -1  11   4       33.09       20.11     29.83 o 
   0  11   4       74.46        0.72     31.55 o 
   1  11   4      394.79      532.68     66.60 o 
   2  11   4      749.75      900.05     80.54 o 
   3  11   4      462.28      513.74     65.49 o 
   4  11   4      216.97      213.35     56.49 o 
  -5  12   4       66.79       46.94     36.38 o 
  -2  12   4      833.52      879.33     74.60 o 
  -1  12   4      210.19      195.13     50.71 o 
   0  12   4       20.63      -21.88     29.72 o 
   1  12   4        4.18      -51.66     34.44 o 
  -2 -14   5        0.30      -22.23     19.24 o 
  -1 -14   5        6.06      -31.03     20.68 o 
   0 -14   5       16.05        0.44     20.57 o 
   1 -14   5      150.75      139.25     47.44 o 
   2 -14   5      187.44      194.74     52.77 o 
  -5 -13   5       81.39       17.11     39.10 o 
  -4 -13   5      211.90      208.18     51.93 o 
  -3 -13   5      172.46      204.13     49.71 o 
  -2 -13   5        0.02       -7.80     19.80 o 
  -1 -13   5      112.82       68.45     24.56 o 
   0 -13   5      211.08      262.81     35.68 o 
   1 -13   5       25.25      -15.00     25.55 o 
   2 -13   5      140.41      108.09     44.32 o 
   3 -13   5      103.02       80.76     38.88 o 
   5 -13   5      214.04      258.78     61.49 o 
  -6 -12   5       23.30       -3.28     31.22 o 
  -5 -12   5       28.77        5.89     31.44 o 
  -4 -12   5       17.14      -10.78     29.77 o 
  -3 -12   5       75.63       71.82     35.72 o 
  -1 -12   5      155.31      113.42     27.02 o 
   0 -12   5      883.04      927.50     49.10 o 
   1 -12   5     1061.80     1207.72     85.04 o 
   2 -12   5      221.85      242.12     51.60 o 
   3 -12   5       32.28       -2.33     26.16 o 
   4 -12   5       60.51       56.10     33.44 o 
   5 -12   5      212.86      230.46     51.16 o 
   6 -12   5      652.76      840.18     82.71 o 
  -7 -11   5        8.34      -15.44     34.10 o 
  -6 -11   5      367.27      476.30     62.54 o 
  -5 -11   5      665.85      798.41     75.37 o 
  -4 -11   5      473.58      500.35     59.77 o 
  -3 -11   5       31.31       -2.06     26.66 o 
  -2 -11   5       33.41       -9.50     22.94 o 
  -1 -11   5       26.94      -18.23     14.33 o 
   0 -11   5      497.00      450.40     34.39 o 
   1 -11   5     1782.77     1998.35    101.04 o 
   2 -11   5     1298.42     1445.78     90.21 o 
   3 -11   5      722.81      762.41     67.04 o 
   4 -11   5       57.12       41.21     30.55 o 
   5 -11   5       79.46       61.69     24.25 o 
   6 -11   5       96.76      104.65     44.05 o 
   7 -11   5      415.70      571.78     72.15 o 
  -8 -10   5        5.30      -13.94     28.55 o 
  -7 -10   5        0.01      -19.77     28.66 o 
  -6 -10   5       29.49        2.67     27.72 o 
  -5 -10   5      824.13      855.39     76.32 o 
  -4 -10   5     2044.01     2175.81    108.92 o 
  -3 -10   5     1077.09     1086.35     75.99 o 
  -2 -10   5       73.56       25.66     28.05 o 
  -1 -10   5       20.63       14.77     13.20 o 
   0 -10   5       17.74        0.30     12.11 o 
   1 -10   5      629.52      612.27     53.82 o 
   2 -10   5     2407.18     2588.57    112.20 o 
   3 -10   5      793.65      832.45     66.10 o 
   4 -10   5       49.08       14.00     27.77 o 
   5 -10   5       28.74       -4.12     21.41 o 
   6 -10   5      153.11      131.34     28.71 o 
   7 -10   5        9.46       -3.55     23.83 o 
   8 -10   5      134.17      155.36     49.60 o 
  -9  -9   5      242.15      316.55     57.88 o 
  -8  -9   5       67.82       92.87     37.77 o 
  -7  -9   5        5.01      -16.86     16.58 o 
  -6  -9   5        8.45      -21.25     14.17 o 
  -5  -9   5      316.14      333.94     48.77 o 
  -4  -9   5     1330.18     1389.96     82.54 o 
  -3  -9   5     2166.66     2364.83    105.87 o 
  -2  -9   5     1097.53     1080.74     70.65 o 
  -1  -9   5       87.34       79.40     18.15 o 
   0  -9   5      668.93      623.28     33.45 o 
   1  -9   5      142.32      154.64     31.72 o 
   2  -9   5      241.63      239.84     36.66 o 
   3  -9   5     1148.35     1152.84     70.54 o 
   4  -9   5      654.48      664.54     57.99 o 
   5  -9   5      468.41      429.20     51.21 o 
   6  -9   5      336.21      334.49     50.10 o 
   7  -9   5      442.95      531.95     44.05 o 
   8  -9   5       57.17       66.38     35.33 o 
   9  -9   5        1.88       -1.94     26.72 o 
 -10  -8   5      235.31      230.29     52.38 o 
  -9  -8   5      554.35      580.45     67.04 o 
  -8  -8   5      527.32      612.39     45.10 o 
  -7  -8   5      119.68       80.96     21.54 o 
  -6  -8   5       52.24       25.41     15.66 o 
  -5  -8   5      113.40       65.40     18.41 o 
  -3  -8   5     1691.45     1607.64     81.21 o 
  -2  -8   5     2077.94     1982.79     88.87 o 
  -1  -8   5      313.54      279.11     30.91 o 
   0  -8   5      272.32      134.03     37.22 o 
   1  -8   5     2979.53     2915.78    107.26 o 
   2  -8   5     1051.05     1009.09     63.65 o 
   3  -8   5       45.31       70.65     23.72 o 
   4  -8   5       32.63       26.99     20.94 o 
   5  -8   5      269.02      226.57     40.21 o 
   6  -8   5     1178.71     1344.52     59.70 o 
   7  -8   5     1462.26     1619.58     68.11 o 
   8  -8   5      949.42     1153.52     61.46 o 
   9  -8   5      158.04      145.64     46.27 o 
 -10  -7   5        0.45        5.00     32.49 o 
  -9  -7   5      200.60      149.42     42.88 o 
  -8  -7   5      661.37      740.33     45.17 o 
  -7  -7   5      270.36      209.26     53.21 o 
  -6  -7   5       75.25       51.79     17.98 o 
  -5  -7   5      603.60      531.12     33.28 o 
  -4  -7   5      334.03      329.05     27.55 o 
  -3  -7   5      269.67      219.73     47.07 o 
  -2  -7   5     1441.66     1495.00     71.60 o 
  -1  -7   5      130.12      133.94     27.77 o 
   0  -7   5      977.19     1018.54     37.76 o 
   1  -7   5     5698.43     5480.41    154.08 o 
   2  -7   5     5703.27     5638.72    159.75 o 
   3  -7   5     1665.23     1520.71     74.82 o 
   4  -7   5       38.44       31.49     19.11 o 
   5  -7   5      234.61      216.68     38.55 o 
   6  -7   5       98.82      106.77     22.67 o 
   7  -7   5     1393.99     1462.57     63.51 o 
   8  -7   5     1681.40     1884.65     99.73 o 
   9  -7   5      742.69      793.91     53.47 o 
  10  -7   5       89.54       36.94     36.66 o 
 -11  -6   5       40.30        5.44     33.99 o 
 -10  -6   5      111.27       41.05     35.16 o 
  -9  -6   5       64.65       52.80     21.52 o 
  -8  -6   5       15.97        0.46     16.92 o 
  -7  -6   5      107.10       86.57     25.75 o 
  -6  -6   5       86.84       65.80     17.80 o 
  -5  -6   5      877.83      898.01     40.95 o 
  -4  -6   5     4321.68     4627.47     97.23 o 
  -3  -6   5     1691.05     1768.88     53.24 o 
  -2  -6   5      298.46      243.74     22.31 o 
  -1  -6   5      358.49      345.21     27.77 o 
   0  -6   5      101.01       78.82     19.39 o 
   1  -6   5     3755.80     3844.33    117.59 o 
   2  -6   5     9620.17     9494.27    225.74 o 
   3  -6   5     7453.09     7231.03    189.74 o 
   4  -6   5     4106.79     3802.90    128.14 o 
   5  -6   5       54.38       -6.06     30.49 o 
   6  -6   5       19.30        1.82     13.66 o 
   7  -6   5       61.40       31.27     19.40 o 
   8  -6   5      584.77      567.00     44.08 o 
   9  -6   5      955.74     1113.02     76.62 o 
  10  -6   5      353.52      407.26     64.54 o 
 -11  -5   5       32.42       -3.67     30.38 o 
 -10  -5   5      433.58      452.11     41.12 o 
  -9  -5   5      909.42      961.56     50.77 o 
  -8  -5   5      535.03      475.57     60.74 o 
  -7  -5   5       59.86       18.55     17.64 o 
  -6  -5   5       25.74      -10.46     18.66 o 
  -5  -5   5      238.45      223.58     23.27 o 
  -4  -5   5     4059.84     4196.24     88.76 o 
  -3  -5   5     9825.32    10152.02    161.53 o 
  -2  -5   5     8434.48     8603.36    139.90 o 
  -1  -5   5     2052.16     2124.89     50.05 o 
   0  -5   5      336.53      318.05     29.22 o 
   1  -5   5      957.57      971.26     50.05 o 
   2  -5   5     2360.00     2203.36     82.32 o 
   3  -5   5     4266.36     4341.35    131.86 o 
   4  -5   5     5049.41     4946.68    149.42 o 
   5  -5   5     1543.42     1515.95     54.48 o 
   6  -5   5       13.22        5.11     23.63 o 
   7  -5   5      291.89      280.04     31.02 o 
   8  -5   5       24.30       -6.24     45.96 o 
   9  -5   5       78.09       41.94     25.34 o 
  10  -5   5      202.09      179.24     48.60 o 
 -11  -4   5        3.24      -22.04     21.09 o 
 -10  -4   5      457.47      456.12     50.96 o 
  -9  -4   5     1748.52     1835.38     67.49 o 
  -8  -4   5     2018.23     1988.25     66.59 o 
  -7  -4   5     1014.26     1008.52     68.63 o 
  -6  -4   5      132.16      131.95     20.82 o 
  -5  -4   5       56.20       29.01     13.68 o 
  -4  -4   5      794.12      795.21     33.92 o 
  -3  -4   5     8765.86     8802.36    141.52 o 
  -2  -4   5    10403.08    10869.40    127.68 o 
  -1  -4   5     9406.81     9689.80    115.44 o 
   0  -4   5      215.44      259.95     26.83 o 
   1  -4   5      367.65      374.26     30.55 o 
   2  -4   5      591.73      650.21     42.05 o 
   3  -4   5      175.47      169.13     28.22 o 
   4  -4   5     2161.91     2153.21     90.87 o 
   5  -4   5      498.51      485.42     31.70 o 
   6  -4   5        7.46       -3.11     12.14 o 
   7  -4   5      360.00      278.80     76.85 o 
   8  -4   5      558.27      581.49     58.82 o 
   9  -4   5      155.18      124.98     41.60 o 
  10  -4   5        1.07      -11.94     28.72 o 
 -11  -3   5        0.39      -38.27     30.77 o 
 -10  -3   5        2.30      -30.29     20.19 o 
  -9  -3   5      547.80      515.23     46.96 o 
  -8  -3   5     3781.51     3870.99     94.21 o 
  -7  -3   5     4670.88     4751.42    102.15 o 
  -6  -3   5     1555.84     1593.35     51.86 o 
  -5  -3   5      927.44     1000.36     38.58 o 
  -4  -3   5      637.83      599.63     28.64 o 
  -3  -3   5       18.93       -4.23      7.25 o 
  -2  -3   5     3467.12     3547.67     53.28 o 
  -1  -3   5     6421.64     6351.39    103.35 o 
   0  -3   5     7787.45     7741.10    175.08 o 
   1  -3   5     3589.44     3968.53    110.65 o 
   2  -3   5     7451.20     7813.97    187.52 o 
   3  -3   5     5791.14     5686.76    156.14 o 
   4  -3   5      987.18      876.06     57.16 o 
   5  -3   5      332.66      375.42     42.91 o 
   6  -3   5       54.18       36.84     14.21 o 
   7  -3   5      293.71      258.48     44.41 o 
   8  -3   5     1125.27     1078.19     80.04 o 
   9  -3   5      839.68      889.50     75.87 o 
  10  -3   5      270.66      326.72     61.66 o 
 -12  -2   5      203.46      197.85     56.32 o 
 -11  -2   5        0.45        2.67     32.33 o 
 -10  -2   5       81.08       58.03     23.36 o 
  -9  -2   5        0.17       -6.43     17.30 o 
  -8  -2   5      516.42      555.74     35.68 o 
  -7  -2   5     3464.36     3474.50     89.32 o 
  -6  -2   5     4011.18     4202.11     87.68 o 
  -5  -2   5      152.39      147.06     17.72 o 
  -4  -2   5    11702.79    12665.72    143.22 o 
  -3  -2   5     4249.57     4886.26     68.25 o 
  -2  -2   5     3867.39     4120.85     53.91 o 
  -1  -2   5      972.78      856.17     21.42 o 
   0  -2   5      122.20      145.96     10.43 o 
   1  -2   5       29.96        9.28     10.22 o 
   2  -2   5     7299.32     7477.82    182.30 o 
   3  -2   5     8911.70     9131.56    219.51 o 
   4  -2   5     9635.87     9363.13    149.01 o 
   5  -2   5     1148.90     1062.00     40.25 o 
   6  -2   5       40.48        0.07     18.33 o 
   7  -2   5       13.10      -15.00     22.11 o 
   8  -2   5      312.48      258.34     48.16 o 
   9  -2   5     1038.04     1234.21     91.04 o 
  10  -2   5      624.61      716.20     75.93 o 
 -12  -1   5      219.42      226.35     55.82 o 
 -11  -1   5       95.50       47.38     37.10 o 
 -10  -1   5       66.16       -6.67     28.99 o 
  -9  -1   5      471.69      421.41     32.88 o 
  -8  -1   5      166.72      114.49     20.08 o 
  -7  -1   5       68.02       43.94     25.44 o 
  -6  -1   5      318.55      292.44     49.96 o 
  -5  -1   5       54.81       91.61     13.94 o 
  -4  -1   5       35.72       63.65     10.80 o 
  -3  -1   5     9776.97    10051.09     96.97 o 
  -2  -1   5    12072.77    12261.29    137.38 o 
  -1  -1   5     8351.44     8387.47    100.24 o 
   0  -1   5      170.04      190.09     11.59 o 
   1  -1   5     2742.08     2564.29     57.74 o 
   2  -1   5     5546.51     5573.78     99.50 o 
   4  -1   5    10597.37    10442.43    158.94 o 
   5  -1   5     3342.82     3422.57     76.96 o 
   6  -1   5      703.95      688.20     58.82 o 
   7  -1   5        5.15      -27.41     18.27 o 
   8  -1   5        4.41      -35.08     23.38 o 
   9  -1   5      133.44      164.14     48.44 o 
  10  -1   5      381.18      503.24     68.10 o 
 -12   0   5       26.75      -30.55     32.94 o 
 -11   0   5       73.15        3.33     35.55 o 
 -10   0   5       47.91       18.83     33.94 o 
  -9   0   5      766.45      791.30     67.93 o 
  -8   0   5     2898.65     2914.90     72.77 o 
  -7   0   5     1798.24     1724.17     50.58 o 
  -6   0   5      560.29      522.11     26.06 o 
  -5   0   5       59.48       81.10     11.83 o 
  -4   0   5     2159.86     2537.28     80.18 o 
  -3   0   5     4867.76     4627.10     62.25 o 
  -2   0   5     7934.15     8224.73     97.93 o 
  -1   0   5    19362.90    18291.45    196.28 o 
   0   0   5     5409.17     5623.47     73.72 o 
   1   0   5       11.38       -3.60      6.59 o 
   2   0   5      337.35      194.41     40.66 o 
   3   0   5     2220.33     2265.33     41.16 o 
   4   0   5     5940.55     6034.50    101.22 o 
   5   0   5     5838.21     5760.53    172.52 o 
   6   0   5      760.13      654.15     57.43 o 
   7   0   5        9.49       -7.78     23.00 o 
   8   0   5      227.91      199.24     45.66 o 
   9   0   5       59.20       13.39     34.16 o 
  10   0   5        3.85      -45.07     30.05 o 
 -12   1   5      132.87       58.16     46.05 o 
 -11   1   5        0.02      -44.49     29.66 o 
 -10   1   5        2.34      -35.94     28.16 o 
  -9   1   5      394.13      405.37     55.27 o 
  -8   1   5     4226.67     4314.69    144.31 o 
  -7   1   5     7336.19     7266.41    191.80 o 
  -6   1   5     4585.71     4863.55     87.39 o 
  -5   1   5      159.44      124.20     12.57 o 
  -4   1   5      297.69      355.19     23.33 o 
  -3   1   5      500.60      408.77     16.23 o 
  -2   1   5     4618.72     4890.77     65.07 o 
  -1   1   5    14484.56    14262.68    157.62 o 
   0   1   5     8045.49     8151.18     99.04 o 
   1   1   5      417.76      445.82     14.77 o 
   2   1   5      815.82      735.83     32.13 o 
   3   1   5      375.41      290.21     19.59 o 
   4   1   5        4.88       -6.10     11.74 o 
   5   1   5     1306.88     1280.09     74.76 o 
   6   1   5      473.43      466.36     52.88 o 
   7   1   5       50.66       29.49     27.55 o 
   8   1   5      289.00      276.11     53.05 o 
   9   1   5      419.65      457.03     63.93 o 
  10   1   5      151.80      171.25     52.05 o 
 -12   2   5      621.90      665.99     76.60 o 
 -11   2   5      298.29      266.89     55.10 o 
 -10   2   5        6.77      -37.16     24.77 o 
  -9   2   5      132.36      107.98     38.66 o 
  -8   2   5      193.51      187.35     40.71 o 
  -7   2   5     4145.18     4169.72    135.42 o 
  -6   2   5     8830.94     9279.48    219.01 o 
  -5   2   5     3331.52     3351.26    106.15 o 
  -4   2   5       46.38       38.71     17.72 o 
  -3   2   5     2582.04     2585.80     46.67 o 
  -2   2   5     1721.12     1747.10     32.08 o 
  -1   2   5     1135.42     1214.72     26.87 o 
   0   2   5     3301.05     3499.20     67.33 o 
   1   2   5      424.75      432.11     14.26 o 
   2   2   5       77.78       62.48     14.55 o 
   3   2   5     1722.59     1776.99     55.33 o 
   4   2   5     3156.00     3164.04     88.09 o 
   5   2   5      720.44      682.87     40.06 o 
   6   2   5        1.78      -24.33     16.22 o 
   7   2   5        9.91      -24.88     22.55 o 
   8   2   5        8.23      -38.16     25.44 o 
   9   2   5      353.11      417.70     65.21 o 
  10   2   5      358.19      365.99     66.49 o 
 -12   3   5      673.34      769.86     79.82 o 
 -11   3   5      565.99      647.43     72.26 o 
 -10   3   5      118.54      101.98     40.16 o 
  -9   3   5      307.50      204.13     43.83 o 
  -8   3   5       20.47      -19.50     23.72 o 
  -7   3   5      634.62      687.87     55.93 o 
  -6   3   5     2799.37     2775.70    102.04 o 
  -5   3   5     3508.01     3418.80    107.92 o 
  -4   3   5       88.88      102.37     21.50 o 
  -3   3   5     3736.84     3686.25    101.26 o 
  -2   3   5    11631.20    12071.13    137.73 o 
  -1   3   5     8342.65     8786.52    106.40 o 
   0   3   5      112.54      124.90     12.08 o 
   1   3   5     1167.84     1133.17     25.24 o 
   2   3   5       42.49        0.66     12.96 o 
   3   3   5     1182.92     1080.72     44.89 o 
   4   3   5     4217.11     4301.85     98.39 o 
   5   3   5     4088.92     4306.38    102.63 o 
   6   3   5     1279.06     1260.81     71.49 o 
   7   3   5       11.22      -37.05     27.16 o 
   8   3   5        0.13      -38.33     25.55 o 
   9   3   5       46.03       15.05     36.49 o 
 -12   4   5      124.57       82.54     46.32 o 
 -11   4   5      544.47      499.35     68.38 o 
 -10   4   5      140.21      110.70     40.21 o 
  -9   4   5        3.12       -7.44     22.61 o 
  -8   4   5     1495.94     1469.78     82.65 o 
  -7   4   5     1565.90     1650.69     82.43 o 
  -6   4   5       59.64       49.21     23.11 o 
  -5   4   5      218.36      222.40     32.22 o 
  -4   4   5      133.41      140.86     26.00 o 
  -3   4   5      430.19      407.95     43.99 o 
  -2   4   5     6218.23     6659.09     86.85 o 
  -1   4   5    16805.59    17287.28    191.48 o 
   0   4   5     8364.64     8395.41    105.09 o 
   1   4   5     1830.18     1836.67     35.62 o 
   2   4   5       15.51      -18.60     12.40 o 
   3   4   5      340.29      361.99     52.74 o 
   4   4   5     1875.73     1865.76     63.71 o 
   5   4   5     2711.87     2793.02     82.29 o 
   6   4   5     1192.39     1167.76     55.89 o 
   7   4   5      547.22      563.78     65.65 o 
   8   4   5        1.19      -39.49     26.33 o 
   9   4   5        0.73      -43.24     28.83 o 
 -11   5   5        7.02       -9.78     36.88 o 
 -10   5   5      192.89      151.92     44.66 o 
  -9   5   5       13.37       28.55     27.49 o 
  -8   5   5      318.54      257.67     44.21 o 
  -7   5   5     2684.69     2833.80    112.26 o 
  -6   5   5     4106.16     4106.39    132.64 o 
  -5   5   5     1031.07      966.65     58.43 o 
  -4   5   5      277.35      304.83     37.55 o 
  -3   5   5      111.92      128.25     24.55 o 
  -2   5   5     2233.68     2246.01     69.04 o 
  -1   5   5     7387.08     7749.47    101.23 o 
   0   5   5     9181.61     9416.44    118.38 o 
   1   5   5     2766.94     2891.87     73.32 o 
   2   5   5      561.03      567.53     49.63 o 
   3   5   5       24.90      -20.68     13.78 o 
   4   5   5      119.60      109.39     28.13 o 
   5   5   5     1026.89     1023.29     51.04 o 
   6   5   5     1121.16     1184.68     57.46 o 
   7   5   5      210.69      254.28     36.63 o 
   8   5   5        2.43      -19.11     33.22 o 
 -11   6   5      304.78      255.40     57.77 o 
 -10   6   5       44.14       11.00     35.66 o 
  -9   6   5       92.20        8.28     32.38 o 
  -8   6   5       35.98        0.89     29.55 o 
  -7   6   5     2284.18     2365.17    104.81 o 
  -6   6   5     4023.38     3864.83    131.20 o 
  -5   6   5     3854.07     4124.00    130.03 o 
  -4   6   5      570.69      578.11     45.38 o 
  -2   6   5       28.41       15.96     16.63 o 
  -1   6   5     1564.40     1554.44     37.39 o 
   0   6   5     3511.50     3539.49     81.51 o 
   1   6   5     2922.45     3024.97     77.71 o 
   2   6   5      967.82     1064.94    103.73 o 
   3   6   5      102.14       71.38     33.97 o 
   4   6   5      114.97       68.51     22.05 o 
   5   6   5       25.72        0.26     19.74 o 
   6   6   5       33.72        6.71     22.09 o 
   7   6   5      155.82      138.00     32.95 o 
   8   6   5        7.06      -24.05     36.05 o 
 -10   7   5      573.05      589.94     70.26 o 
  -9   7   5      159.24      131.03     42.55 o 
  -8   7   5       24.56      -37.58     25.05 o 
  -7   7   5        4.53      -21.16     23.77 o 
  -6   7   5      998.60     1041.53     67.99 o 
  -5   7   5     2365.70     2533.30    100.09 o 
  -4   7   5     1686.76     1693.68     77.37 o 
  -3   7   5      313.73      283.39     37.99 o 
  -2   7   5      419.60      338.30     27.62 o 
  -1   7   5      335.52      288.38     19.20 o 
   0   7   5       25.17       19.08     13.57 o 
   1   7   5      388.55      323.43     29.82 o 
   2   7   5      106.71       66.69     20.51 o 
   3   7   5       21.03        5.59     17.82 o 
   4   7   5      260.11      296.87     54.07 o 
   5   7   5      529.91      599.86     46.00 o 
   6   7   5      267.04      224.44     36.84 o 
   7   7   5       59.11       22.55     47.16 o 
 -10   8   5      608.62      630.99     71.60 o 
  -9   8   5      199.03      284.22     53.21 o 
  -8   8   5        0.06      -21.83     26.83 o 
  -7   8   5      129.24       49.27     36.16 o 
  -6   8   5        0.16      -28.66     19.11 o 
  -5   8   5      207.62      197.74     36.38 o 
  -4   8   5      642.81      686.59     54.05 o 
  -3   8   5      102.27       66.32     24.38 o 
  -2   8   5      207.25      196.52     24.24 o 
  -1   8   5     2019.46     1965.02     91.87 o 
   0   8   5     1814.20     1848.96     61.89 o 
   1   8   5      271.32      288.27     31.65 o 
   2   8   5      144.30       71.95     27.94 o 
   3   8   5        4.15      -27.70     18.47 o 
   4   8   5      244.23      166.63     33.24 o 
   5   8   5      660.84      725.96     52.04 o 
   6   8   5      611.00      752.19     84.21 o 
  -9   9   5      221.67      156.30     47.21 o 
  -8   9   5       23.80       14.00     32.44 o 
  -7   9   5      609.87      635.77     65.15 o 
  -6   9   5      853.32      880.00     68.54 o 
  -5   9   5      132.88      123.14     34.88 o 
  -4   9   5       12.10        1.78     22.16 o 
  -3   9   5      119.82       99.04     27.05 o 
  -2   9   5      120.41      110.98     37.60 o 
  -1   9   5     1588.83     1578.98     88.21 o 
   0   9   5     2618.63     2585.79    113.37 o 
   1   9   5     1529.28     1582.91     63.72 o 
   2   9   5      602.32      604.01     46.35 o 
   3   9   5        8.55      -31.37     20.92 o 
   4   9   5        5.42      -32.20     24.22 o 
   5   9   5      156.91      116.87     49.60 o 
  -8  10   5       45.27       18.05     35.83 o 
  -7  10   5      329.08      321.72     53.99 o 
  -6  10   5     1277.90     1559.15     93.98 o 
  -5  10   5     1776.54     2092.83    105.70 o 
  -4  10   5      588.51      650.93     59.60 o 
  -2  10   5       10.35      -11.50     27.72 o 
  -1  10   5      361.10      360.38     54.82 o 
   0  10   5     1146.50     1158.23     82.04 o 
   1  10   5     1474.30     1630.25     95.93 o 
   2  10   5      472.87      556.04     54.49 o 
   3  10   5      142.69      109.39     31.75 o 
   4  10   5        3.86      -46.05     31.11 o 
  -7  11   5        6.35      -26.50     32.33 o 
  -6  11   5      425.47      553.67     64.82 o 
  -5  11   5     1130.29     1447.17     91.87 o 
  -3  11   5      565.99      671.60     67.82 o 
  -2  11   5       45.92       33.44     35.33 o 
  -1  11   5        3.14      -26.61     25.55 o 
   0  11   5      109.02       70.49     41.71 o 
   1  11   5      376.57      484.58     67.21 o 
   2  11   5      508.89      591.17     70.65 o 
  -3  12   5      446.74      488.19     68.04 o 
  -2  12   5      156.92      160.14     44.88 o 
  -1  12   5        0.97       -3.61     28.83 o 
   0  12   5       34.81      -21.66     35.27 o 
  -2 -14   6       61.56       68.33     26.01 o 
  -1 -14   6        1.97      -20.44     21.11 o 
   0 -14   6       21.11       -2.44     29.49 o 
   1 -14   6       77.40       59.99     41.38 o 
   2 -14   6        0.14      -52.16     36.55 o 
  -5 -13   6       36.37        3.55     37.38 o 
  -4 -13   6       35.72       26.11     35.88 o 
  -3 -13   6       14.67      -26.51     20.03 o 
  -2 -13   6      235.19      239.09     34.56 o 
  -1 -13   6      371.53      414.27     39.92 o 
   0 -13   6       80.35       83.48     36.77 o 
   1 -13   6        0.14       -7.89     25.61 o 
   2 -13   6       37.07        9.22     34.22 o 
   3 -13   6       23.62       -2.00     36.88 o 
   5 -13   6      709.63      851.62     90.93 o 
  -6 -12   6      114.49      128.03     42.55 o 
  -5 -12   6        2.73      -18.89     30.49 o 
  -4 -12   6       26.61        5.33     33.38 o 
  -2 -12   6      246.07      204.92     32.78 o 
  -1 -12   6      648.37      645.82     85.10 o 
   0 -12   6     1126.41     1220.16     84.32 o 
   1 -12   6      373.96      363.99     54.93 o 
   2 -12   6        2.39      -37.16     24.77 o 
   3 -12   6        1.78       -3.11     26.55 o 
   4 -12   6       19.23       -5.72     29.49 o 
   5 -12   6      447.58      630.99     73.21 o 
   6 -12   6      662.86      761.47     90.98 o 
  -7 -11   6      157.99      220.85     55.21 o 
  -6 -11   6      574.36      633.44     69.10 o 
  -5 -11   6      512.33      527.40     63.65 o 
  -4 -11   6      258.80      239.57     49.77 o 
  -3 -11   6        0.89      -33.91     22.61 o 
  -2 -11   6        6.39      -19.87     13.25 o 
  -1 -11   6      402.41      400.09     36.19 o 
   0 -11   6     1259.90     1305.09     82.98 o 
   1 -11   6     1058.27     1099.24     77.54 o 
   2 -11   6      360.40      411.42     57.27 o 
   3 -11   6        4.57      -30.91     20.61 o 
   4 -11   6        8.54       -3.00     28.94 o 
   5 -11   6        2.27       -1.61     24.27 o 
   6 -11   6      143.30      125.70     46.16 o 
   7 -11   6      282.73      291.95     59.82 o 
  -8 -10   6        0.04      -21.66     31.61 o 
  -7 -10   6       89.02       77.15     38.71 o 
  -6 -10   6      452.39      487.57     63.43 o 
  -5 -10   6     1495.44     1604.86     95.98 o 
  -4 -10   6      863.71      884.22     74.10 o 
  -3 -10   6      105.46       96.76     36.38 o 
  -2 -10   6       67.77       64.03     17.06 o 
  -1 -10   6       11.72       17.06     14.49 o 
   0 -10   6      123.42       86.87     28.27 o 
   1 -10   6      896.66      950.49     67.71 o 
   2 -10   6      660.56      721.59     63.54 o 
   3 -10   6       90.99       76.32     34.72 o 
   4 -10   6      349.91      298.83     50.93 o 
   5 -10   6      557.52      623.72     62.88 o 
   6 -10   6       58.25       55.96     22.75 o 
   7 -10   6       17.62       32.38     31.99 o 
   8 -10   6       51.67       38.77     38.60 o 
  -9  -9   6       22.63       48.77     37.99 o 
  -8  -9   6        7.90      -18.05     18.50 o 
  -7  -9   6        0.04      -22.72     15.15 o 
  -6  -9   6      132.85       93.75     35.80 o 
  -5  -9   6      388.84      327.73     33.21 o 
  -4  -9   6     1364.77     1445.23     84.37 o 
  -3  -9   6      379.32      338.27     45.94 o 
  -2  -9   6       39.78       -5.09     14.37 o 
  -1  -9   6      772.30      723.64     37.27 o 
   0  -9   6      897.52      849.51     59.60 o 
   1  -9   6        1.62        6.39     17.94 o 
   2  -9   6      152.94      172.91     33.99 o 
   3  -9   6        0.52      -15.39     19.61 o 
   4  -9   6      164.33      142.58     41.60 o 
   5  -9   6      987.09      959.82     77.65 o 
   6  -9   6     1190.23     1283.07     63.76 o 
   7  -9   6      245.54      246.15     36.26 o 
   8  -9   6       21.98       -1.00     31.99 o 
 -10  -8   6      165.64      186.35     47.94 o 
  -9  -8   6      187.78      262.45     52.82 o 
  -8  -8   6        5.18      -13.97     16.45 o 
  -7  -8   6       78.95       43.55     21.13 o 
  -6  -8   6      409.46      432.95     34.54 o 
  -5  -8   6       30.26        5.84     14.95 o 
  -4  -8   6      235.40      186.63     25.70 o 
  -3  -8   6      321.79      239.62     38.71 o 
  -2  -8   6       57.08      -16.99     14.89 o 
  -1  -8   6     2676.79     2572.47     68.09 o 
   0  -8   6     4392.25     4426.11    142.25 o 
   1  -8   6     1923.85     1824.93     86.54 o 
   2  -8   6       92.36       70.49     23.72 o 
   3  -8   6       44.46       38.88     20.88 o 
   4  -8   6       84.88       65.88     29.49 o 
   5  -8   6     1492.92     1474.89     89.04 o 
   6  -8   6     2249.74     2461.81     84.96 o 
   7  -8   6     1309.34     1510.81     70.16 o 
   8  -8   6      233.41      230.25     37.88 o 
   9  -8   6        5.09       -8.05     32.83 o 
 -10  -7   6       30.12        3.39     29.27 o 
  -9  -7   6      167.32      180.93     30.26 o 
  -8  -7   6       43.25        8.30     19.09 o 
  -7  -7   6      298.33      285.81     46.66 o 
  -6  -7   6     1048.24     1122.90     50.20 o 
  -5  -7   6     1597.47     1711.26     59.91 o 
  -4  -7   6      132.46       76.45     18.12 o 
  -3  -7   6      137.97       88.09     19.14 o 
  -2  -7   6       13.10      -13.60      9.07 o 
  -1  -7   6      946.46      876.34     36.00 o 
   0  -7   6     5975.36     5919.94    165.75 o 
   1  -7   6     8281.05     8443.36    214.79 o 
   2  -7   6     3339.84     3111.14    112.81 o 
   3  -7   6      293.47      239.68     37.88 o 
   4  -7   6       90.98       85.65     25.50 o 
   5  -7   6       46.77       51.10     26.99 o 
   6  -7   6     1177.17     1259.78     57.80 o 
   7  -7   6     1938.37     2153.09    149.81 o 
   8  -7   6      795.58      924.13     56.08 o 
   9  -7   6       55.46       24.04     26.18 o 
 -11  -6   6      157.59      137.20     45.10 o 
 -10  -6   6      156.13      155.77     31.12 o 
  -9  -6   6        7.16      -22.68     18.30 o 
  -8  -6   6        6.00      -14.77     16.01 o 
  -7  -6   6       54.44       26.81     20.44 o 
  -6  -6   6      669.96      637.07     37.92 o 
  -5  -6   6     3927.69     4168.05     95.99 o 
  -4  -6   6     4055.20     4332.38    149.14 o 
  -3  -6   6      702.27      614.03     69.29 o 
  -2  -6   6       44.06       43.42     10.72 o 
  -1  -6   6       29.82       37.66     10.70 o 
   1  -6   6     4804.25     4411.73    132.70 o 
   2  -6   6     5167.97     4944.57    146.86 o 
   3  -6   6     2337.70     2240.97     94.15 o 
   4  -6   6      241.22      216.13     36.05 o 
   5  -6   6      400.80      433.14     48.66 o 
   6  -6   6        7.04      -13.50     14.05 o 
   7  -6   6      175.91      115.14     28.83 o 
   8  -6   6      537.17      676.17     46.38 o 
   9  -6   6      201.18      267.62     55.38 o 
  10  -6   6        4.81      -36.77     32.88 o 
 -11  -5   6      339.88      343.94     67.57 o 
 -10  -5   6      875.62      986.84     54.54 o 
  -9  -5   6      472.02      503.55     40.12 o 
  -8  -5   6       90.58       65.67     44.30 o 
  -7  -5   6        8.61      -17.67     11.78 o 
  -6  -5   6      183.51      173.69     23.11 o 
  -5  -5   6     1934.38     1889.50     58.73 o 
  -4  -5   6     4301.74     4422.77    114.01 o 
  -3  -5   6     5484.93     5660.82    107.42 o 
  -2  -5   6      691.74      697.94     24.45 o 
  -1  -5   6      951.99     1096.66     38.58 o 
   0  -5   6     2002.51     2244.02     82.76 o 
   1  -5   6      926.12      928.27     51.66 o 
   2  -5   6     1958.65     1817.05     78.15 o 
   3  -5   6     2837.28     2614.23    101.04 o 
   4  -5   6      115.15      115.09     29.33 o 
   5  -5   6      140.06      177.74     34.94 o 
   6  -5   6     1281.77     1334.57     54.62 o 
   7  -5   6      185.33      123.31     25.35 o 
   8  -5   6        4.79      -18.63     17.89 o 
   9  -5   6       31.94       23.88     31.38 o 
  10  -5   6        1.39       -8.61     32.38 o 
 -11  -4   6      262.45      204.96     34.03 o 
 -10  -4   6     1084.99     1131.07     57.39 o 
  -9  -4   6     1752.47     1877.11     68.90 o 
  -8  -4   6      407.31      327.77     32.87 o 
  -7  -4   6        3.17      -15.53     13.24 o 
  -6  -4   6      422.03      379.64     29.41 o 
  -5  -4   6       58.87       28.93     13.63 o 
  -4  -4   6     3934.59     4019.62     85.16 o 
  -3  -4   6     2720.66     2764.09     94.09 o 
  -2  -4   6     3493.36     3584.20     58.09 o 
  -1  -4   6       26.34        3.44      7.67 o 
   0  -4   6     3750.65     3831.89    111.65 o 
   1  -4   6     7643.40     7403.16    182.02 o 
   2  -4   6      230.39      191.85     27.83 o 
   3  -4   6      108.26      124.20     27.38 o 
   4  -4   6      502.20      493.13     47.05 o 
   5  -4   6      973.75      963.42     42.53 o 
   6  -4   6     1028.03     1048.50     47.57 o 
   7  -4   6     1216.14     1227.48     53.87 o 
   8  -4   6      483.65      447.25     59.27 o 
   9  -4   6       53.17       28.88     37.94 o 
  10  -4   6        6.00      -25.83     34.99 o 
 -12  -3   6        5.64      -38.16     35.05 o 
 -11  -3   6       11.81      -23.00     29.33 o 
 -10  -3   6      184.20      167.76     30.11 o 
  -9  -3   6     1217.80     1216.24     54.68 o 
  -8  -3   6     2067.06     2174.33     68.38 o 
  -7  -3   6      258.06      230.40     25.26 o 
  -6  -3   6      513.92      508.96     31.57 o 
  -5  -3   6     4900.55     5101.49     70.49 o 
  -4  -3   6     2329.91     2366.19     41.06 o 
  -3  -3   6     2695.40     2961.81     39.91 o 
  -2  -3   6     1519.50     1463.55     30.14 o 
  -1  -3   6       77.44       81.03     12.03 o 
   0  -3   6     4654.58     4699.40     85.53 o 
   1  -3   6     8151.09     8074.87    192.69 o 
   2  -3   6     9941.80     9768.50    230.12 o 
   3  -3   6     2967.14     2881.51    105.26 o 
   4  -3   6       76.80       66.71     24.66 o 
   5  -3   6       96.09       90.58     16.94 o 
   6  -3   6      805.08      858.16     41.38 o 
   7  -3   6     1830.70     1780.61    100.70 o 
   8  -3   6     1329.85     1466.61     95.20 o 
   9  -3   6      402.51      372.87     60.93 o 
  10  -3   6       10.63       -0.56     37.83 o 
 -12  -2   6        1.20       -8.94     36.66 o 
 -11  -2   6      148.83      143.53     48.27 o 
 -10  -2   6      134.07      105.37     41.33 o 
  -9  -2   6       12.65      -12.99     14.94 o 
  -8  -2   6      234.68      243.99     26.32 o 
  -7  -2   6      270.18      233.74     35.35 o 
  -6  -2   6      136.47      107.82     17.40 o 
  -5  -2   6     4965.15     4995.17     95.99 o 
  -4  -2   6     2204.86     2030.14     48.70 o 
  -3  -2   6     5070.18     5166.53     78.18 o 
  -2  -2   6      363.43      320.64     15.24 o 
  -1  -2   6      199.65      204.61     12.82 o 
   0  -2   6     1861.08     2043.58     38.80 o 
   1  -2   6    11437.92    12450.99    183.37 o 
   2  -2   6    11518.77    11627.15    264.67 o 
   3  -2   6     8120.94     8496.90    214.63 o 
   4  -2   6     1196.75     1257.26     70.71 o 
   5  -2   6       18.91        0.87     10.22 o 
   6  -2   6        4.38      -30.66     20.44 o 
   7  -2   6      315.42      298.50     52.21 o 
   8  -2   6      941.67      991.48     81.10 o 
   9  -2   6      699.01      769.80     76.71 o 
  10  -2   6       98.07      113.65     46.44 o 
 -12  -1   6        0.30       -2.22     37.49 o 
 -11  -1   6      213.62      203.35     54.32 o 
 -10  -1   6     1007.95     1117.18     83.21 o 
  -9  -1   6      619.54      610.55     64.99 o 
  -8  -1   6        8.15       -1.07     13.64 o 
  -7  -1   6       65.66       72.63     15.79 o 
  -6  -1   6       23.37        6.03     14.44 o 
  -5  -1   6     2236.92     2432.65     57.62 o 
  -4  -1   6    11834.38    12050.92    116.74 o 
  -3  -1   6     5254.32     5334.24     83.68 o 
  -2  -1   6     4895.48     4867.41     68.23 o 
  -1  -1   6      285.06      417.08     17.14 o 
   0  -1   6       42.35       33.59      7.40 o 
   1  -1   6     5269.90     5720.46    102.39 o 
   2  -1   6     8056.90     8655.10    143.52 o 
   3  -1   6     8383.38     8528.06    216.13 o 
   4  -1   6     2497.14     2480.14     59.73 o 
   5  -1   6        0.26       -1.78     17.00 o 
   6  -1   6      107.85       20.27     26.72 o 
   7  -1   6       86.54       76.99     32.83 o 
   8  -1   6       18.78      -14.94     26.61 o 
   9  -1   6      210.39      238.84     55.16 o 
  10  -1   6       79.51       38.33     40.27 o 
 -12   0   6       10.40      -37.16     38.16 o 
 -11   0   6       94.28       29.33     40.05 o 
 -10   0   6      734.63      737.08     71.65 o 
  -9   0   6     1867.47     1964.52    103.20 o 
  -8   0   6     3992.75     4123.67    145.14 o 
  -7   0   6      221.27      208.13     39.83 o 
  -6   0   6        0.27      -12.34      8.23 o 
  -5   0   6       23.94        5.46     16.44 o 
  -4   0   6     2483.86     2362.88     52.13 o 
  -3   0   6    10251.77    11318.55    131.44 o 
  -2   0   6     9096.32     9301.08    112.15 o 
  -1   0   6      600.82      706.45     21.83 o 
   0   0   6       19.52       11.98      5.96 o 
   1   0   6     1147.87     1071.64     26.54 o 
   2   0   6      189.43      163.65     20.44 o 
   3   0   6     3553.73     3321.38    172.69 o 
   4   0   6     3059.54     3112.30    117.03 o 
   5   0   6      109.85      107.87     28.99 o 
   6   0   6      427.37      423.03     51.27 o 
   7   0   6      673.46      590.06     61.54 o 
   8   0   6      365.55      307.33     54.77 o 
   9   0   6       20.50        1.33     31.05 o 
  10   0   6        0.09      -46.57     31.05 o 
 -12   1   6        8.16      -19.39     35.60 o 
 -11   1   6        0.94      -44.99     29.99 o 
 -10   1   6      467.45      381.15     62.32 o 
  -9   1   6     2891.63     2926.17    124.42 o 
  -8   1   6     1577.44     1688.18     89.71 o 
  -7   1   6     2541.45     2361.72     99.48 o 
  -6   1   6       14.01        6.72     20.72 o 
  -5   1   6      934.67      931.21     28.48 o 
  -4   1   6      100.82      108.59     15.47 o 
  -3   1   6     1190.59     1286.56     28.12 o 
  -2   1   6     2165.36     2184.89     39.80 o 
  -1   1   6     1888.88     1642.55     39.44 o 
   0   1   6      260.58      298.43     15.50 o 
   1   1   6     1712.82     1699.35     33.76 o 
   2   1   6     2617.08     2351.38     63.04 o 
   3   1   6      790.71      747.42     37.64 o 
   4   1   6       67.95       26.72     22.11 o 
   5   1   6      138.15      118.53     33.05 o 
   6   1   6      101.94       49.49     31.05 o 
   7   1   6      830.42      785.91     70.26 o 
   8   1   6      739.19      718.98     73.93 o 
   9   1   6      447.84      478.19     69.88 o 
 -12   2   6      106.83       49.88     39.44 o 
 -11   2   6       11.10       -9.33     32.38 o 
 -10   2   6       22.92       16.66     30.94 o 
  -9   2   6       66.34       50.77     32.66 o 
  -8   2   6     4033.29     4075.29    142.03 o 
  -7   2   6     2369.45     2353.78     99.59 o 
  -6   2   6      831.99      873.61     58.32 o 
  -5   2   6     2108.26     2167.87     84.76 o 
  -4   2   6     5819.42     5902.50    148.97 o 
  -3   2   6     2898.23     2845.76     45.86 o 
  -2   2   6        2.25       -8.16      5.44 o 
  -1   2   6     1001.76      785.37     23.98 o 
   0   2   6      259.73      251.32     19.64 o 
   1   2   6      936.80      912.62     23.28 o 
   2   2   6     4314.59     4282.00     92.75 o 
   3   2   6     6138.85     6626.33    173.24 o 
   4   2   6     2615.35     2594.69     75.25 o 
   5   2   6      293.49      254.27     34.30 o 
   6   2   6        4.42      -31.55     22.83 o 
   7   2   6        6.30      -33.24     22.16 o 
   8   2   6      536.58      518.85     66.60 o 
   9   2   6      568.36      645.27     76.43 o 
 -12   3   6      198.75      205.35     55.88 o 
 -11   3   6        0.12       -8.55     30.83 o 
 -10   3   6      194.51      170.13     44.55 o 
  -9   3   6       55.93       41.94     31.44 o 
  -8   3   6      720.86      692.54     60.99 o 
  -7   3   6      777.96      764.13     59.38 o 
  -6   3   6      860.13      840.18     57.93 o 
  -5   3   6        2.18       -8.83     15.05 o 
  -4   3   6     4882.62     4868.20    132.31 o 
  -3   3   6    10922.27    11730.91    136.96 o 
  -2   3   6     7333.65     7879.95     99.98 o 
  -1   3   6     1224.18     1156.73     29.57 o 
   0   3   6       52.32        4.92     19.75 o 
   1   3   6      102.08       90.98     25.57 o 
   2   3   6     1882.95     1880.43     59.61 o 
   3   3   6     5653.97     5537.71    116.22 o 
   4   3   6     4129.02     4171.28    100.60 o 
   5   3   6      760.45      794.88     45.12 o 
   6   3   6       36.39      -10.95     18.28 o 
   7   3   6        6.56      -34.99     27.27 o 
   8   3   6       10.02      -41.77     30.27 o 
   9   3   6      146.63      155.80     50.88 o 
 -11   4   6        0.41      -26.05     35.38 o 
 -10   4   6      347.94      371.76     57.66 o 
  -9   4   6     1670.51     1691.79     94.76 o 
  -8   4   6      360.78      413.42     53.27 o 
  -7   4   6      839.81      808.79     61.27 o 
  -6   4   6      227.92      241.79     37.83 o 
  -5   4   6       45.33        7.44     20.16 o 
  -4   4   6     2023.72     2061.39     80.43 o 
  -3   4   6     5007.00     5184.36    132.92 o 
  -2   4   6    10985.04    10932.31    131.98 o 
  -1   4   6     5445.09     5221.40     75.84 o 
   0   4   6     1206.46     1043.60     29.30 o 
   1   4   6        0.00      -16.48     10.99 o 
   2   4   6      319.44      302.79     30.63 o 
   3   4   6     2579.10     2762.28     79.12 o 
   4   4   6     1974.00     1969.24     68.78 o 
   5   4   6      788.83      780.28     78.68 o 
   6   4   6       19.12       16.85     21.07 o 
   7   4   6       48.53        6.89     29.99 o 
   8   4   6       27.34        5.28     36.72 o 
 -11   5   6       27.88      -45.32     32.83 o 
 -10   5   6       41.17      -11.89     31.44 o 
  -9   5   6      665.33      729.70     69.93 o 
  -8   5   6     3868.05     4153.83    149.58 o 
  -7   5   6     2832.77     2854.80    114.53 o 
  -6   5   6      759.95      755.58     56.99 o 
  -5   5   6       84.17       10.78     22.27 o 
  -4   5   6      200.92      170.69     32.60 o 
  -3   5   6     2458.02     2413.66     84.60 o 
  -2   5   6     5097.33     5116.35     76.08 o 
  -1   5   6     4930.37     4947.92     75.16 o 
   0   5   6     1470.84     1419.79     49.14 o 
   1   5   6      257.14      199.08     25.19 o 
   2   5   6        5.47      -15.27     14.71 o 
   3   5   6      147.48       72.54     21.10 o 
   4   5   6      345.61      354.13     35.97 o 
   5   5   6      325.76      297.61     35.23 o 
   6   5   6       67.49       41.42     24.60 o 
   7   5   6       27.27       23.16     24.33 o 
   8   5   6      227.28      275.34     60.38 o 
 -11   6   6       58.16      -35.27     39.49 o 
 -10   6   6        0.32      -40.49     26.99 o 
  -9   6   6       51.32       -2.61     30.66 o 
  -8   6   6      349.34      345.60     54.10 o 
  -7   6   6     2869.55     2865.41    117.14 o 
  -6   6   6     2457.83     2459.65    103.48 o 
  -5   6   6      341.13      370.82     41.55 o 
  -4   6   6       70.61        5.00     21.16 o 
  -3   6   6       10.22      -17.77     15.72 o 
  -2   6   6      431.94      381.46     26.48 o 
  -1   6   6     1190.83     1127.06     32.88 o 
   0   6   6      613.95      629.65     35.07 o 
   1   6   6       17.35       25.39     15.60 o 
   2   6   6      473.05      460.89     35.33 o 
   3   6   6      256.27      196.73     28.95 o 
   4   6   6      365.12      334.90     67.85 o 
   5   6   6       12.07      -19.62     18.84 o 
   6   6   6        0.10      -33.91     22.61 o 
   7   6   6       12.41      -23.05     25.01 o 
 -10   7   6       11.64      -30.44     28.88 o 
  -9   7   6        4.79      -26.94     27.94 o 
  -8   7   6       29.64       -9.28     28.05 o 
  -7   7   6       45.95       -6.44     27.38 o 
  -6   7   6      500.80      457.36     50.55 o 
  -5   7   6      432.27      482.69     46.88 o 
  -4   7   6       35.36       36.38     21.83 o 
  -3   7   6     1169.69     1147.68     46.29 o 
  -2   7   6     1625.13     1577.24     52.34 o 
  -1   7   6      267.36      206.46     37.22 o 
   0   7   6        0.11      -17.69     11.79 o 
   1   7   6       45.70      -20.06     15.75 o 
   2   7   6       19.31      -13.38     18.47 o 
   3   7   6     1484.96     1532.90     65.57 o 
   4   7   6      792.82      776.12     52.43 o 
   5   7   6      453.34      529.43     48.46 o 
   6   7   6       91.42       78.01     33.98 o 
   7   7   6       15.01      -24.72     40.94 o 
 -10   8   6        1.21      -19.16     34.05 o 
  -9   8   6      194.56      189.91     50.38 o 
  -8   8   6      502.88      504.02     64.93 o 
  -7   8   6       46.52       -2.72     28.16 o 
  -6   8   6        0.44      -29.49     19.66 o 
  -5   8   6       20.86      -20.77     21.83 o 
  -4   8   6      126.29      136.36     31.16 o 
  -3   8   6     1314.80     1326.52     52.82 o 
  -2   8   6     3194.55     2998.71    120.14 o 
  -1   8   6     2812.15     2762.04    115.48 o 
   0   8   6      743.82      789.18     66.32 o 
   1   8   6       31.28      -25.43     16.95 o 
   2   8   6       37.96      -29.05     20.86 o 
   3   8   6       82.66       45.23     26.26 o 
   4   8   6      834.11      846.27     54.55 o 
   5   8   6      703.36      765.71     54.43 o 
   6   8   6      222.80      285.00     63.15 o 
  -9   9   6       96.59      109.76     47.88 o 
  -8   9   6      674.04      738.14     70.21 o 
  -7   9   6     1617.21     1747.12    100.20 o 
  -6   9   6      518.49      462.14     57.99 o 
  -5   9   6       33.10      -10.55     26.16 o 
  -4   9   6        7.21      -21.05     21.50 o 
  -3   9   6      462.50      422.20     52.77 o 
  -2   9   6     2086.38     2135.71    105.15 o 
  -1   9   6     2329.31     2321.17    111.20 o 
   0   9   6     1369.33     1477.50     90.93 o 
   1   9   6      337.75      388.26     56.88 o 
   2   9   6        0.36      -32.00     21.33 o 
   3   9   6       48.80       -7.86     25.61 o 
   4   9   6       80.17       22.52     27.22 o 
   5   9   6      165.58      160.80     50.99 o 
  -7  10   6      726.20      846.45     76.32 o 
  -6  10   6     1293.06     1477.78     90.87 o 
  -5  10   6      771.25      812.51     69.99 o 
  -3  10   6       15.38       -6.00     27.66 o 
  -2  10   6      109.08       86.71     35.60 o 
  -1  10   6      735.14      671.54     65.04 o 
   0  10   6      708.18      743.25     69.43 o 
   1  10   6      403.09      324.61     56.99 o 
   2  10   6       48.50        6.55     40.05 o 
   3  10   6       55.03       -1.47     26.54 o 
  -6  11   6      506.30      525.62     64.27 o 
  -4  11   6      240.15      252.23     51.38 o 
  -3  11   6        2.45      -16.55     29.77 o 
  -2  11   6        2.56      -35.24     23.50 o 
  -1  11   6        6.24      -23.05     33.16 o 
   0  11   6       44.81       18.22     35.10 o 
   1  11   6      109.80       83.26     43.05 o 
  -2 -14   7       47.38       26.69     24.55 o 
  -1 -14   7        3.23      -28.27     28.44 o 
   0 -14   7       28.03       10.55     32.38 o 
   1 -14   7       16.79      -50.16     37.16 o 
   2 -14   7      245.23      225.74     63.60 o 
  -5 -13   7        3.19      -21.55     31.72 o 
  -3 -13   7      440.55      487.26     96.34 o 
  -2 -13   7      486.71      586.98     44.39 o 
  -1 -13   7      117.95      114.09     28.86 o 
   0 -13   7        4.48      -11.16     25.38 o 
   1 -13   7        7.19      -31.66     26.33 o 
   2 -13   7       44.56       40.88     38.99 o 
   3 -13   7      399.99      551.12     70.88 o 
   4 -13   7      598.99      855.78     90.32 o 
  -6 -12   7       55.68       30.27     35.60 o 
  -5 -12   7       57.86       26.83     33.88 o 
  -4 -12   7        7.79      -13.55     29.66 o 
  -3 -12   7      175.72       95.19     27.47 o 
  -2 -12   7      548.07      548.78     41.89 o 
  -1 -12   7      701.91      754.38     49.94 o 
   0 -12   7      341.16      346.88     55.32 o 
   1 -12   7        1.91      -40.49     26.99 o 
   2 -12   7       33.02        2.06     29.88 o 
   3 -12   7       22.55       24.61     32.11 o 
   4 -12   7      287.53      380.48     61.77 o 
   5 -12   7      277.43      312.05     63.38 o 
  -7 -11   7      284.51      387.65     64.88 o 
  -6 -11   7      231.42      268.06     54.77 o 
  -5 -11   7      286.42      204.85     50.10 o 
  -4 -11   7       22.16       -3.50     30.16 o 
  -3 -11   7       10.97      -13.67     15.81 o 
  -2 -11   7       55.63       33.29     18.71 o 
  -1 -11   7      488.43      485.54     35.86 o 
   0 -11   7      550.77      532.12     57.32 o 
   1 -11   7      101.02       49.88     40.38 o 
   2 -11   7       74.11       33.66     37.72 o 
   3 -11   7      244.09      162.36     46.21 o 
   4 -11   7       95.11      115.15     37.99 o 
   5 -11   7       60.77       58.16     33.27 o 
   6 -11   7       67.90       54.85     26.26 o 
   7 -11   7       10.38      -49.32     36.88 o 
  -8 -10   7       23.94       -8.14     22.29 o 
  -7 -10   7      369.18      377.81     40.52 o 
  -6 -10   7      884.39      953.77     77.43 o 
  -5 -10   7       51.35       47.55     35.60 o 
  -4 -10   7        1.55      -25.44     25.77 o 
  -3 -10   7      363.81      336.45     29.52 o 
  -2 -10   7      146.01      160.20     24.04 o 
  -1 -10   7       12.42        4.62     13.04 o 
   0 -10   7      270.78      281.61     43.88 o 
   1 -10   7      106.65      125.75     37.55 o 
   2 -10   7      129.17       58.43     32.38 o 
   3 -10   7      607.66      574.28     62.71 o 
   4 -10   7     1063.95     1249.60     85.82 o 
   5 -10   7      517.69      589.44     63.65 o 
   6 -10   7        0.97      -24.43     16.29 o 
   7 -10   7        6.52      -25.19     20.63 o 
  -9  -9   7       35.72       27.88     38.77 o 
  -8  -9   7       43.69       -7.15     19.98 o 
  -7  -9   7        4.13      -25.36     16.91 o 
  -6  -9   7       40.59       -4.01     17.00 o 
  -5  -9   7      838.29      807.82     46.65 o 
  -4  -9   7        8.71      -21.38     23.05 o 
  -3  -9   7      510.01      431.95     57.82 o 
  -2  -9   7     1382.90     1398.37     52.92 o 
  -1  -9   7     1290.81     1269.90     49.58 o 
   0  -9   7      144.65       75.93     25.00 o 
   1  -9   7       66.47       62.93     25.66 o 
   2  -9   7       28.64       12.39     21.50 o 
   3  -9   7     1453.34     1516.60     86.76 o 
   4  -9   7     1502.44     1719.40     97.93 o 
   5  -9   7     1147.56     1287.26     91.70 o 
   6  -9   7      568.94      597.66     48.26 o 
   7  -9   7        7.98      -20.42     19.98 o 
   8  -9   7        9.97      -22.09     21.98 o 
 -10  -8   7       15.58       -6.50     29.72 o 
  -9  -8   7       15.81      -11.67     20.47 o 
  -8  -8   7      252.71      292.40     35.35 o 
  -7  -8   7      464.21      455.33     38.46 o 
  -6  -8   7       34.42       22.61     17.99 o 
  -5  -8   7        0.04      -20.00     13.33 o 
  -4  -8   7       28.16        3.81     14.56 o 
  -3  -8   7      194.41       59.41     30.88 o 
  -2  -8   7     2614.41     2583.06     70.57 o 
  -1  -8   7     4517.26     4407.93     94.88 o 
   0  -8   7     2978.90     2857.02    112.15 o 
   1  -8   7      118.46       88.93     29.38 o 
   2  -8   7       16.73        3.83     18.11 o 
   3  -8   7        0.37        0.22     17.77 o 
   4  -8   7     1654.74     1692.18     91.82 o 
   5  -8   7     3352.18     3572.94    145.31 o 
   6  -8   7      892.42     1005.93     58.38 o 
   7  -8   7      204.92      187.50     33.53 o 
   8  -8   7       38.88       29.01     36.94 o 
 -10  -7   7       41.69       21.75     24.29 o 
  -9  -7   7        7.53       -6.98     21.29 o 
  -8  -7   7      368.60      384.72     52.88 o 
  -7  -7   7     1391.48     1446.15     60.22 o 
  -6  -7   7     1809.06     1849.00     64.99 o 
  -5  -7   7      113.93      116.83     22.22 o 
  -4  -7   7       42.45        4.40     13.73 o 
  -3  -7   7       17.16      -12.78      8.52 o 
  -2  -7   7     1427.11     1237.41     44.33 o 
   0  -7   7     5303.71     5220.74    156.47 o 
   1  -7   7     2962.55     2883.79    110.09 o 
   2  -7   7       58.53        8.61     20.50 o 
   3  -7   7       43.23       33.60     19.61 o 
   4  -7   7      257.94      254.17     40.60 o 
   5  -7   7      157.00      122.98     39.55 o 
   6  -7   7     2352.81     2527.96    161.80 o 
   7  -7   7      493.75      510.86     45.96 o 
   8  -7   7        9.57      -17.99     25.55 o 
   9  -7   7      198.91      304.22     62.32 o 
 -11  -6   7      131.35      176.75     51.91 o 
 -10  -6   7      112.04       99.56     27.99 o 
  -9  -6   7       21.11        3.23     19.89 o 
  -8  -6   7       32.10       28.51     20.68 o 
  -7  -6   7      569.21      578.11     38.85 o 
  -6  -6   7     2141.75     2242.62     70.22 o 
  -5  -6   7     3329.99     3488.53     97.95 o 
  -4  -6   7     1264.17     1178.14     47.44 o 
  -3  -6   7       69.50       55.23     11.43 o 
  -2  -6   7      149.08      131.06     15.21 o 
  -1  -6   7       81.23       67.49     20.83 o 
   0  -6   7     2537.14     2607.23     98.20 o 
   1  -6   7     2447.61     2354.17     94.04 o 
   2  -6   7      704.80      646.55     53.43 o 
   3  -6   7       72.70       49.10     22.05 o 
   4  -6   7      230.00      244.01     39.16 o 
   5  -6   7      133.66      100.76     33.33 o 
   6  -6   7      241.34      230.97     32.06 o 
   7  -6   7      199.78      165.83     34.35 o 
   8  -6   7       22.36        3.93     19.95 o 
   9  -6   7       35.04       43.27     41.16 o 
 -11  -5   7      489.29      517.01     46.75 o 
 -10  -5   7      165.60      242.17     40.94 o 
  -9  -5   7       25.14        7.38     19.71 o 
  -8  -5   7       39.81        8.03     17.96 o 
  -7  -5   7        0.69      -18.43     12.29 o 
  -6  -5   7      768.61      705.78     38.93 o 
  -5  -5   7     3844.02     3916.25     91.01 o 
  -4  -5   7     1953.32     1918.39     58.50 o 
  -3  -5   7      117.35       71.27     12.96 o 
  -2  -5   7     2144.18     2093.94     44.96 o 
  -1  -5   7     4537.66     4829.70    134.20 o 
   0  -5   7      275.06      249.18     30.72 o 
   1  -5   7     1172.29     1165.56     62.10 o 
   2  -5   7      821.93      754.41     53.27 o 
   3  -5   7       20.62       18.16     20.61 o 
   4  -5   7     1622.98     1784.78     90.65 o 
   5  -5   7     3329.96     3516.95    137.14 o 
   6  -5   7       91.16       77.10     46.52 o 
   7  -5   7      132.86       86.42     24.66 o 
   8  -5   7        1.60      -21.72     30.16 o 
   9  -5   7       27.70      -20.61     31.66 o 
 -11  -4   7      376.91      349.82     62.43 o 
 -10  -4   7      999.81     1103.98     56.71 o 
  -9  -4   7       92.21      110.51     26.04 o 
  -8  -4   7      282.40      271.61     30.94 o 
  -7  -4   7      612.27      528.50     35.35 o 
  -6  -4   7      141.38      141.88     21.83 o 
  -5  -4   7      780.25      719.36     67.65 o 
  -4  -4   7     1024.28     1080.57     61.93 o 
  -3  -4   7      589.36      582.14     22.83 o 
  -2  -4   7     2064.49     1863.54     52.29 o 
  -1  -4   7     7280.34     7605.86    128.66 o 
   0  -4   7    10935.94    10787.14    245.51 o 
   1  -4   7     2780.64     3064.92    104.59 o 
   2  -4   7        3.59       -0.94     13.50 o 
   3  -4   7       59.80       20.39     19.22 o 
   4  -4   7      247.53      200.30     36.88 o 
   5  -4   7     1943.54     2172.76    105.20 o 
   6  -4   7     3768.46     3777.42     95.07 o 
   7  -4   7      671.54      718.36     70.43 o 
   8  -4   7       63.96       40.71     34.94 o 
   9  -4   7        0.00      -41.16     27.44 o 
 -12  -3   7       39.39       20.16     39.66 o 
 -11  -3   7        6.80       -3.78     34.83 o 
 -10  -3   7      223.75      203.30     52.27 o 
  -9  -3   7      627.59      639.88     49.07 o 
  -8  -3   7       14.87        3.52     15.09 o 
  -7  -3   7     1329.15     1316.68     50.68 o 
  -6  -3   7     4139.89     4355.97     94.98 o 
  -5  -3   7     2667.19     2709.43     47.83 o 
  -4  -3   7       40.77       21.28      9.73 o 
  -3  -3   7      155.72      145.79     10.46 o 
  -2  -3   7       89.94       76.57     13.13 o 
  -1  -3   7     6362.76     6995.34     93.14 o 
   0  -3   7    11878.06    12333.80    183.66 o 
   1  -3   7     5447.37     5357.05    149.14 o 
   2  -3   7     4935.56     5203.97    150.97 o 
   3  -3   7      119.17       59.60     22.83 o 
   4  -3   7        2.67      -18.00     15.00 o 
   5  -3   7      415.22      429.70     30.31 o 
   6  -3   7     1135.20     1032.81     77.60 o 
   7  -3   7     1738.40     1818.77    105.65 o 
   8  -3   7      464.41      458.36     65.82 o 
   9  -3   7        2.08      -36.16     28.83 o 
 -12  -2   7      197.87       88.48     46.38 o 
 -11  -2   7      299.72      242.90     55.43 o 
 -10  -2   7       97.35       78.43     40.21 o 
  -9  -2   7       23.50      -23.83     27.38 o 
  -8  -2   7        2.07       -5.43     12.02 o 
  -7  -2   7      552.43      496.26     31.79 o 
  -6  -2   7     4221.32     4400.04    109.35 o 
  -5  -2   7     7315.21     7573.25     99.82 o 
  -4  -2   7     2354.79     2473.18     37.96 o 
  -3  -2   7      994.24      958.95     27.16 o 
  -2  -2   7      193.79      137.56     12.33 o 
  -1  -2   7     1731.98     1713.94     37.07 o 
   0  -2   7    10844.16    11555.74    139.17 o 
   1  -2   7    20178.76    20478.88    311.89 o 
   2  -2   7     3684.08     3550.55    119.92 o 
   3  -2   7      372.31      306.83     37.66 o 
   4  -2   7      365.49      369.43     43.77 o 
   5  -2   7      361.54      292.17     46.44 o 
   6  -2   7      378.61      353.38     54.71 o 
   7  -2   7      610.35      548.95     61.93 o 
   8  -2   7      417.24      420.09     62.15 o 
   9  -2   7       11.24      -23.72     29.16 o 
 -12  -1   7      238.83      162.36     53.77 o 
 -11  -1   7      784.76      845.62     81.93 o 
 -10  -1   7      766.53      815.24     76.21 o 
  -9  -1   7      209.00      144.25     42.66 o 
  -8  -1   7       45.18       -1.28     27.16 o 
  -7  -1   7      251.71      216.86     30.44 o 
  -6  -1   7     1533.46     1620.38     49.52 o 
  -5  -1   7     6807.78     7041.13     78.15 o 
  -4  -1   7     5857.93     6369.82     86.52 o 
  -3  -1   7     3335.40     3285.50     54.80 o 
  -2  -1   7       60.10       37.71     10.75 o 
  -1  -1   7      759.53      827.39     25.04 o 
   0  -1   7     1612.53     1618.12     36.29 o 
   1  -1   7     3660.37     3606.86     79.53 o 
   2  -1   7     7965.38     8114.40    141.94 o 
   3  -1   7     1201.60     1122.43     46.11 o 
   4  -1   7      142.48      185.63     34.88 o 
   5  -1   7     1315.03     1162.34     76.99 o 
   6  -1   7      661.72      587.89     61.66 o 
   7  -1   7       42.96       19.55     31.49 o 
   8  -1   7       33.91       -3.11     29.99 o 
   9  -1   7       15.83      -14.33     33.94 o 
 -12   0   7       54.57       18.89     43.60 o 
 -11   0   7      661.88      732.81     75.99 o 
 -10   0   7     2051.49     2106.88    114.26 o 
  -9   0   7     1612.25     1552.76     93.82 o 
  -8   0   7       28.59       -4.78     27.61 o 
  -7   0   7      438.99      343.21     49.32 o 
  -6   0   7      184.63      111.09     32.66 o 
  -5   0   7     1038.66     1042.14     34.80 o 
  -4   0   7     3172.04     3121.31     74.10 o 
  -3   0   7    11885.94    12631.11    148.14 o 
  -2   0   7      172.75      156.37     13.77 o 
  -1   0   7     2397.34     2435.59     46.10 o 
   0   0   7     4371.52     4575.49     69.38 o 
   1   0   7       55.17       56.90     10.67 o 
   2   0   7        0.23      -18.65     22.94 o 
   3   0   7     1195.35     1113.25     46.37 o 
   4   0   7        0.52      -19.42     13.28 o 
   5   0   7      894.40      866.39     68.60 o 
   6   0   7     1716.40     1715.40     98.15 o 
   7   0   7     1005.50     1069.41     83.43 o 
   8   0   7      150.29       98.98     49.16 o 
   9   0   7        4.79      -45.99     30.66 o 
 -12   1   7       16.98       17.50     42.60 o 
 -11   1   7       27.85       -8.61     35.44 o 
 -10   1   7      660.72      666.04     69.32 o 
  -9   1   7     1791.75     1883.59    101.43 o 
  -8   1   7      828.58      828.90     67.88 o 
  -7   1   7      654.47      645.88     57.21 o 
  -6   1   7     2979.89     3067.15    112.48 o 
  -5   1   7     1939.12     2009.87     78.18 o 
  -4   1   7      701.13      736.86     22.73 o 
  -3   1   7        2.20        7.06      6.63 o 
  -2   1   7     1876.65     1850.11     49.00 o 
  -1   1   7     1706.09     1532.46     35.45 o 
   0   1   7     6736.53     6948.36     93.86 o 
   1   1   7    11632.15    11966.28    143.58 o 
   2   1   7     2004.57     1988.63     61.27 o 
   3   1   7       66.01       14.58     16.11 o 
   4   1   7       11.46      -17.57     14.07 o 
   5   1   7      108.00       51.27     25.97 o 
   6   1   7     1304.58     1349.97     89.48 o 
   7   1   7     1199.75     1328.75     92.76 o 
   8   1   7      701.20      790.24     79.71 o 
   9   1   7       82.34       22.83     42.71 o 
 -12   2   7       57.75       67.77     45.94 o 
 -11   2   7      124.25       66.71     38.55 o 
 -10   2   7        2.43        6.28     29.88 o 
  -9   2   7      498.76      459.30     54.88 o 
  -8   2   7      639.33      574.06     57.04 o 
  -7   2   7        5.57      -22.83     22.61 o 
  -6   2   7     2796.75     2744.87    105.70 o 
  -5   2   7     8633.28     8914.82    212.68 o 
  -4   2   7     8912.74     9040.26    112.48 o 
  -3   2   7     1095.71      948.19     26.38 o 
  -2   2   7      170.12      188.89     31.42 o 
  -1   2   7       13.37       -5.93      7.30 o 
   0   2   7     3202.90     3143.49     54.56 o 
   1   2   7     6871.02     6902.57    115.88 o 
   2   2   7     8564.24     8854.63    157.22 o 
   3   2   7     3869.22     3664.17    103.56 o 
   4   2   7      238.59      151.24     28.88 o 
   5   2   7       18.58      -23.06     15.37 o 
   6   2   7        9.25      -30.16     22.88 o 
   7   2   7      363.85      413.48     61.93 o 
   8   2   7      626.68      578.95     71.60 o 
   9   2   7      200.20      190.63     57.43 o 
 -12   3   7       46.73       62.15     44.71 o 
 -11   3   7      517.49      498.91     70.21 o 
 -10   3   7      706.37      726.92     69.93 o 
  -9   3   7      306.12      317.16     52.71 o 
  -8   3   7       14.24      -19.50     25.66 o 
  -7   3   7      280.02      260.84     42.55 o 
  -6   3   7      468.90      410.81     48.21 o 
  -5   3   7     4520.00     4371.84    132.48 o 
  -4   3   7     9113.53     9123.89    210.18 o 
  -3   3   7    13373.56    13955.32    161.98 o 
  -2   3   7     1432.39     1446.35     34.74 o 
  -1   3   7      150.20      119.71     13.74 o 
   0   3   7      131.09      117.50     13.78 o 
   1   3   7     2879.13     3005.46     78.02 o 
   2   3   7     4395.65     4568.56    138.78 o 
   3   3   7     3555.62     3799.44     96.01 o 
   4   3   7      335.54      307.59     33.86 o 
   5   3   7       33.63       -6.45     17.69 o 
   6   3   7       83.75       55.48     25.24 o 
   7   3   7        0.01      -32.66     29.11 o 
   8   3   7       70.07       37.38     39.55 o 
 -11   4   7      275.64      249.62     57.32 o 
 -10   4   7     1263.39     1248.38     89.54 o 
  -9   4   7     1764.81     1833.66    101.15 o 
  -8   4   7      195.31      131.81     40.94 o 
  -7   4   7       54.23        3.11     26.83 o 
  -6   4   7      105.06       58.16     29.38 o 
  -5   4   7     1490.68     1355.02     71.21 o 
  -4   4   7     4979.19     5256.12    144.69 o 
  -3   4   7     3942.51     4136.66     86.31 o 
  -2   4   7     2813.05     2794.24     65.25 o 
  -1   4   7       16.30       -0.27      9.23 o 
   0   4   7      220.76      163.38     21.94 o 
   1   4   7       20.67       -9.95     13.80 o 
   2   4   7     1532.10     1571.19    115.73 o 
   3   4   7     1139.09     1156.89     53.25 o 
   4   4   7      217.29      256.43     32.58 o 
   5   4   7       88.07       64.84     23.36 o 
   6   4   7      428.87      482.20     44.01 o 
   7   4   7      245.70      248.23     54.38 o 
   8   4   7       37.01       46.16     42.44 o 
 -11   5   7        6.52      -41.74     27.83 o 
 -10   5   7      467.56      446.42     64.65 o 
  -9   5   7     1771.06     1876.37    104.04 o 
  -8   5   7     3111.57     3114.53    128.53 o 
  -7   5   7      151.42      150.97     39.44 o 
  -6   5   7      177.45      174.58     36.88 o 
  -5   5   7       43.00       32.77     25.33 o 
  -4   5   7      318.24      309.55     40.49 o 
  -3   5   7     2231.11     2287.22     87.93 o 
  -2   5   7     2418.80     2444.01     62.78 o 
  -1   5   7      110.83       83.50     19.22 o 
   0   5   7      315.21      214.80     27.80 o 
   1   5   7      912.95      814.08     41.83 o 
   2   5   7      661.28      688.99     42.07 o 
   3   5   7        0.04      -22.52     15.01 o 
   4   5   7       59.91       -2.08     19.23 o 
   5   5   7        0.00      -28.89     19.26 o 
   6   5   7      196.43      191.01     34.35 o 
   7   5   7      489.70      573.27     49.70 o 
 -10   6   7        0.02      -42.74     28.49 o 
  -9   6   7      359.71      352.77     56.99 o 
  -8   6   7      586.23      591.22     60.77 o 
  -7   6   7     1262.30     1191.33     76.43 o 
  -6   6   7       11.72       -3.61     22.72 o 
  -5   6   7      724.51      709.64     56.16 o 
  -4   6   7      921.60      907.27     58.49 o 
  -3   6   7      284.89      266.13     26.25 o 
  -2   6   7      280.85      230.81     24.35 o 
  -1   6   7      290.44      272.62     43.71 o 
   0   6   7       87.41       68.20     18.91 o 
   1   6   7     1179.92     1162.48     52.69 o 
   2   6   7     1416.24     1434.49     60.74 o 
   3   6   7     1172.94     1192.74     59.03 o 
   4   6   7      147.25       87.13     30.47 o 
   5   6   7        3.78      -29.99     24.72 o 
   6   6   7       60.84       -6.33     27.37 o 
   7   6   7      251.35      305.56     43.57 o 
 -10   7   7      122.26       85.65     44.60 o 
  -9   7   7      101.57       79.60     37.77 o 
  -8   7   7      218.58      178.02     45.16 o 
  -7   7   7       53.93        2.11     28.05 o 
  -6   7   7       47.84       33.49     27.38 o 
  -5   7   7      556.13      592.67     52.05 o 
  -4   7   7     2307.27     2415.38     96.43 o 
  -3   7   7     2149.80     2138.72     65.41 o 
  -2   7   7      710.39      639.32     56.88 o 
  -1   7   7        7.38      -25.16     22.22 o 
   1   7   7      271.82      215.14     32.85 o 
   2   7   7     1758.62     1879.64     73.87 o 
   3   7   7     1360.93     1432.19     66.57 o 
   4   7   7      480.74      535.46     46.09 o 
   5   7   7      104.60       60.40     61.57 o 
   6   7   7        4.59      -26.90     25.54 o 
  -9   8   7      822.85      827.01     77.43 o 
  -8   8   7      671.10      583.28     64.27 o 
  -7   8   7        1.54      -39.24     26.16 o 
  -6   8   7       43.12      -36.88     27.33 o 
  -5   8   7      348.77      340.44     50.60 o 
  -4   8   7     1825.44     1897.78     65.65 o 
  -2   8   7     2874.16     2924.78    122.98 o 
  -1   8   7      452.99      440.58     54.55 o 
   0   8   7        0.58      -34.66     23.11 o 
   2   8   7      154.11       83.82     27.86 o 
   3   8   7      538.98      559.37     47.95 o 
   4   8   7      582.08      683.77     52.88 o 
   5   8   7      120.27      143.53     73.82 o 
  -8   9   7     1084.54     1160.23     87.21 o 
  -7   9   7      767.04      756.30     71.65 o 
  -6   9   7      104.06       41.71     35.10 o 
  -4   9   7      304.25      339.49     54.05 o 
  -3   9   7     1296.43     1290.81     85.37 o 
  -2   9   7     1858.93     1903.98    102.93 o 
  -1   9   7      996.38     1216.88     85.48 o 
   0   9   7       90.60       95.82     37.83 o 
   1   9   7       23.91      -12.61     32.38 o 
   2   9   7       11.65      -30.44     31.61 o 
   3   9   7       29.47      -16.57     27.27 o 
   4   9   7       45.12       33.46     29.48 o 
  -7  10   7      641.46      665.82     68.60 o 
  -6  10   7      285.01      330.16     56.27 o 
  -4  10   7        0.09      -15.39     24.66 o 
  -3  10   7       18.96      -11.72     26.77 o 
  -2  10   7      281.04      294.22     52.27 o 
  -1  10   7      297.79      283.00     52.88 o 
   0  10   7       80.57       75.21     41.21 o 
   1  10   7        3.23        5.55     32.94 o 
   2  10   7      165.43      126.03     48.94 o 
  -4  11   7       63.85       10.44     35.27 o 
  -3  11   7      180.04      156.91     48.49 o 
  -2  11   7      100.98       55.82     39.71 o 
  -1  11   7        0.20      -12.05     31.16 o 
   0  11   7        4.02      -32.94     31.77 o 
  -2 -14   8        2.71      -27.52     21.88 o 
  -1 -14   8        1.43      -31.77     26.05 o 
   0 -14   8        8.59        6.44     35.44 o 
   1 -14   8      259.45      344.32     66.99 o 
  -4 -13   8      359.43      427.94     93.62 o 
  -3 -13   8      539.77      623.02     47.94 o 
  -2 -13   8      195.00      179.61     33.75 o 
  -1 -13   8        0.67       -4.39     30.72 o 
   0 -13   8        8.07      -25.77     27.49 o 
   1 -13   8        0.63      -32.44     28.72 o 
   2 -13   8      225.41      284.39     56.05 o 
   3 -13   8      387.78      533.62     77.87 o 
   4 -13   8      256.35      286.95     63.60 o 
  -6 -12   8        0.90       -6.11     34.44 o 
  -5 -12   8        0.00      -29.38     29.72 o 
  -4 -12   8       36.08       25.75     24.72 o 
  -3 -12   8      335.56      433.02     42.37 o 
  -2 -12   8      334.66      429.62     42.56 o 
  -1 -12   8      159.53      120.48     41.71 o 
   0 -12   8       15.52      -32.99     24.27 o 
   1 -12   8      101.27       25.11     33.33 o 
   2 -12   8       46.51       13.11     31.38 o 
   3 -12   8       71.02       87.87     39.21 o 
   4 -12   8      121.54       96.87     44.38 o 
   5 -12   8       54.45       58.71     46.21 o 
  -7 -11   8      148.84      208.57     51.77 o 
  -6 -11   8        4.22        8.55     34.22 o 
  -5 -11   8       90.80      -10.55     33.10 o 
  -4 -11   8       51.04       38.07     21.83 o 
  -3 -11   8        1.40      -12.12     19.50 o 
  -2 -11   8      130.69      126.16     24.86 o 
  -1 -11   8      111.27       82.04     34.77 o 
   0 -11   8        9.94      -22.05     25.22 o 
   1 -11   8      481.67      488.07     62.65 o 
   2 -11   8      466.59      481.46     60.21 o 
   3 -11   8      349.67      435.58     63.27 o 
   4 -11   8       16.27       -7.28     25.05 o 
   5 -11   8       14.76        2.67     30.44 o 
   6 -11   8        0.45      -12.97     23.07 o 
  -8 -10   8       63.13       37.79     24.30 o 
  -7 -10   8      193.66      158.28     31.19 o 
  -6 -10   8       83.77       27.51     22.73 o 
  -5 -10   8       56.46       35.44     33.66 o 
  -4 -10   8      752.45      802.97     45.85 o 
  -3 -10   8      763.79      678.25     41.06 o 
  -2 -10   8       46.91       57.12     18.96 o 
  -1 -10   8       55.96       26.38     24.61 o 
   0 -10   8        2.34      -10.33     21.16 o 
   1 -10   8      353.57      391.70     55.27 o 
   2 -10   8     1438.06     1538.93     94.15 o 
   3 -10   8     1325.59     1453.45     94.48 o 
   4 -10   8      423.15      446.36     61.77 o 
   5 -10   8       62.20       60.77     34.33 o 
   6 -10   8        0.90      -21.97     19.48 o 
   7 -10   8       24.71       27.36     25.78 o 
  -9  -9   8       65.88       44.32     26.87 o 
  -8  -9   8        7.87      -24.24     17.33 o 
  -7  -9   8       23.06       -8.20     19.51 o 
  -6  -9   8       15.87      -11.66     17.76 o 
  -5  -9   8       23.56       15.70     18.15 o 
  -4  -9   8     1029.42      981.00     49.26 o 
  -3  -9   8     1787.08     1862.21     64.14 o 
  -2  -9   8     1289.67     1355.02     53.72 o 
  -1  -9   8      285.63      230.73     39.94 o 
   0  -9   8       18.59       13.22     19.55 o 
   1  -9   8        3.24       17.66     20.83 o 
   2  -9   8     1231.27     1217.77     78.82 o 
   3  -9   8     2360.48     2572.02    119.53 o 
   4  -9   8     2019.76     2321.56    119.53 o 
   5  -9   8      204.63      154.53     47.05 o 
   6  -9   8        5.12      -20.06     34.13 o 
   7  -9   8       21.17        2.44     24.15 o 
 -10  -8   8       31.83       17.58     23.70 o 
  -9  -8   8      432.60      457.49     43.14 o 
  -8  -8   8      369.67      416.27     40.04 o 
  -7  -8   8      233.61      234.30     32.99 o 
  -6  -8   8        1.36      -19.82     15.48 o 
  -5  -8   8        3.17      -20.39     13.59 o 
  -4  -8   8      152.06      108.09     19.68 o 
  -3  -8   8     2343.08     2395.48     69.55 o 
  -2  -8   8     3097.70     3006.15     78.41 o 
  -1  -8   8     2342.34     2236.13     99.98 o 
   0  -8   8      205.11      146.58     34.77 o 
   1  -8   8      119.46       74.76     27.27 o 
   2  -8   8        3.88       -6.28     14.83 o 
   3  -8   8      420.41      377.93     47.94 o 
   4  -8   8     1461.37     1390.79     88.71 o 
   5  -8   8     1476.99     1486.66     96.59 o 
   6  -8   8       89.52       30.38     31.08 o 
   7  -8   8      171.18      164.08     67.74 o 
   8  -8   8      234.53      232.06     44.63 o 
 -10  -7   8        9.15      -18.54     19.30 o 
  -9  -7   8      166.42      209.74     33.63 o 
  -8  -7   8      903.23     1087.10     56.70 o 
  -7  -7   8     1315.46     1271.47     57.27 o 
  -6  -7   8      538.53      605.25     40.40 o 
  -5  -7   8      173.11      171.50     25.79 o 
  -4  -7   8        0.14      -15.42     12.32 o 
  -3  -7   8      132.35      103.16     14.97 o 
  -2  -7   8     2210.81     2149.38     61.57 o 
  -1  -7   8     2445.79     2506.81    102.15 o 
   0  -7   8     1228.96     1152.78     70.76 o 
   1  -7   8        0.06      -24.66     16.44 o 
   2  -7   8      471.90      413.26     45.66 o 
   3  -7   8      293.75      344.66     43.38 o 
   4  -7   8       21.76        9.16     22.66 o 
   5  -7   8      335.25      264.78     55.27 o 
   6  -7   8      131.82      146.30     29.83 o 
   7  -7   8       17.94      -22.06     27.52 o 
   8  -7   8      342.26      386.32     64.99 o 
 -11  -6   8       16.91       28.25     24.00 o 
 -10  -6   8        4.99      -16.99     19.71 o 
  -9  -6   8       43.46       28.84     21.59 o 
  -8  -6   8      224.73      213.87     31.13 o 
  -7  -6   8      904.80      874.45     49.94 o 
  -6  -6   8     1048.82     1117.41     50.21 o 
  -5  -6   8      676.29      707.57     40.02 o 
  -4  -6   8      761.95      682.21     29.16 o 
  -3  -6   8      967.73      974.04     33.00 o 
  -2  -6   8       99.46       86.06     17.58 o 
  -1  -6   8      334.81      328.16     37.49 o 
   0  -6   8     1557.75     1434.56     73.21 o 
   1  -6   8       92.66       42.71     25.61 o 
   2  -6   8      735.37      668.32     55.16 o 
   3  -6   8     1552.71     1542.49     83.76 o 
   4  -6   8     1227.88     1264.98     80.98 o 
   5  -6   8      112.95       96.70     36.38 o 
   6  -6   8        3.25       -8.68     37.13 o 
   7  -6   8       19.41        3.59     17.85 o 
   8  -6   8      160.85      223.79     55.88 o 
   9  -6   8      350.58      427.92     72.71 o 
 -11  -5   8       98.46      113.81     45.49 o 
 -10  -5   8       10.13        4.11     21.21 o 
  -9  -5   8      238.46      229.06     32.25 o 
  -8  -5   8       28.36       18.26     24.05 o 
  -7  -5   8       31.63        6.96     15.85 o 
  -6  -5   8     1326.73     1388.38     54.17 o 
  -5  -5   8      303.05      265.26     27.27 o 
  -4  -5   8       82.84       54.35     30.92 o 
  -3  -5   8     2840.82     2836.85     56.64 o 
  -2  -5   8     5105.15     5349.28    106.77 o 
  -1  -5   8     2007.54     1932.73     57.54 o 
   0  -5   8      111.87       67.71     20.61 o 
   1  -5   8      192.29      205.24     33.38 o 
   2  -5   8      390.21      279.95     38.16 o 
   3  -5   8     1797.17     1671.74     86.59 o 
   4  -5   8     3221.20     3456.63    136.03 o 
   5  -5   8     1493.07     1434.29     91.26 o 
   6  -5   8      143.63      128.79     25.95 o 
   7  -5   8       22.79       22.27     29.66 o 
   8  -5   8       19.28      -25.83     29.94 o 
   9  -5   8      134.60      150.14     54.32 o 
 -11  -4   8      209.72      210.90     52.16 o 
 -10  -4   8       15.01       27.05     33.99 o 
  -9  -4   8      402.65      528.63     40.57 o 
  -8  -4   8     1050.20      966.70     48.54 o 
  -7  -4   8      861.02      784.24     59.77 o 
  -6  -4   8        3.33      -17.49     11.66 o 
  -5  -4   8      460.92      544.45     50.55 o 
  -4  -4   8      104.65       42.76     13.16 o 
  -3  -4   8     2594.82     2413.98     64.43 o 
  -2  -4   8     7392.89     7535.06    132.64 o 
  -1  -4   8     9440.15     9482.03    155.61 o 
   0  -4   8     3402.74     3122.36    107.48 o 
   1  -4   8      147.03       83.82     22.66 o 
   2  -4   8        7.12        3.33     15.94 o 
   3  -4   8      502.31      488.96     49.99 o 
   4  -4   8     2313.13     2412.99    111.03 o 
   5  -4   8     2459.68     2542.97    118.64 o 
   6  -4   8      858.93      970.21     77.49 o 
   7  -4   8       16.03      -19.39     26.72 o 
   8  -4   8       18.79      -35.72     26.05 o 
   9  -4   8       10.70      -22.22     38.22 o 
 -12  -3   8       27.23        1.50     40.49 o 
 -11  -3   8       13.88      -26.66     33.94 o 
 -10  -3   8       24.20      -20.05     31.83 o 
  -9  -3   8       37.29       13.89     33.83 o 
  -8  -3   8      681.20      646.83     38.70 o 
  -7  -3   8     2437.05     2456.15     71.30 o 
  -6  -3   8     2674.53     2773.34     73.73 o 
  -5  -3   8      177.41      175.15     16.48 o 
  -4  -3   8       64.11       39.12      8.37 o 
  -3  -3   8      800.25      766.81     29.97 o 
  -2  -3   8     4715.97     4633.12     71.99 o 
  -1  -3   8     7872.12     8144.15    108.46 o 
   0  -3   8     8310.75     8366.50    112.09 o 
   1  -3   8     2556.45     2597.90     98.37 o 
   2  -3   8       52.17       25.55     18.00 o 
   3  -3   8      181.64      113.92     29.72 o 
   4  -3   8        1.68       -5.78     23.55 o 
   5  -3   8     1327.65     1355.52     86.98 o 
   6  -3   8      565.16      561.34     61.77 o 
   7  -3   8      350.63      370.76     57.32 o 
   8  -3   8       75.39       45.10     38.99 o 
   9  -3   8      232.44      292.00     60.21 o 
 -12  -2   8      219.64      168.91     55.55 o 
 -11  -2   8      121.67      105.92     46.66 o 
 -10  -2   8        0.70      -52.32     34.88 o 
  -9  -2   8       47.24        0.50     33.66 o 
  -8  -2   8      316.75      186.30     45.38 o 
  -7  -2   8     1703.85     1823.36     78.10 o 
  -6  -2   8     4725.16     4880.14    156.30 o 
  -5  -2   8     2705.57     2901.24     44.49 o 
  -4  -2   8       28.20        2.58      8.49 o 
  -3  -2   8      164.57      142.73     14.03 o 
  -2  -2   8      949.98      939.14     28.71 o 
  -1  -2   8     2737.71     2845.46     53.08 o 
   0  -2   8     5368.71     5457.80     81.96 o 
   1  -2   8     2013.13     2070.21     59.60 o 
   2  -2   8        4.45       14.28     16.39 o 
   4  -2   8     1129.88     1126.29     75.49 o 
   5  -2   8       95.75       11.39     29.55 o 
   6  -2   8      406.43      451.58     57.04 o 
   7  -2   8       38.82       36.66     32.33 o 
   8  -2   8       11.03      -11.22     33.10 o 
   9  -2   8      258.21      279.34     59.99 o 
 -12  -1   8      603.49      637.94     85.37 o 
 -11  -1   8      516.01      645.88     81.65 o 
 -10  -1   8      180.11      167.02     48.88 o 
  -9  -1   8        3.15      -18.27     32.22 o 
  -8  -1   8       36.95       -7.11     28.99 o 
  -7  -1   8      236.93      227.01     42.83 o 
  -6  -1   8     2841.05     2926.49     44.74 o 
  -5  -1   8     2997.38     3211.97     56.90 o 
  -4  -1   8      630.15      671.20     24.51 o 
  -3  -1   8       93.82       78.44     11.60 o 
  -2  -1   8     3490.67     3459.55     59.81 o 
  -1  -1   8      345.98      349.49     18.80 o 
   0  -1   8      377.04      455.92     30.00 o 
   1  -1   8     2542.82     2466.24     66.55 o 
   2  -1   8        9.80       -9.28     10.92 o 
   3  -1   8      830.58      819.10     47.99 o 
   4  -1   8     2319.13     2472.98    112.09 o 
   5  -1   8     1135.55     1027.03     76.49 o 
   6  -1   8      548.41      524.90     60.99 o 
   7  -1   8       24.29       12.72     32.44 o 
   8  -1   8        3.01      -45.74     30.49 o 
   9  -1   8       87.97       67.60     46.27 o 
 -12   0   8      235.75      284.34     65.27 o 
 -11   0   8      851.76      822.18     81.10 o 
 -10   0   8      521.31      525.79     64.88 o 
  -9   0   8        1.49        1.89     27.77 o 
  -8   0   8      239.70      223.96     45.21 o 
  -7   0   8      738.20      747.47     63.10 o 
  -6   0   8        4.34       -5.05     23.11 o 
  -5   0   8     2130.02     2205.68     44.57 o 
  -4   0   8     1169.31     1228.26     31.87 o 
  -3   0   8      415.52      408.71     19.90 o 
  -2   0   8     1757.09     1562.20     37.60 o 
  -1   0   8     5099.96     5368.33     81.03 o 
   0   0   8     3105.09     3010.54     55.32 o 
   1   0   8      409.11      425.09     30.27 o 
   2   0   8      207.06      147.29     22.10 o 
   3   0   8        0.76       -2.43     13.90 o 
   4   0   8     1064.69     1190.69     57.38 o 
   5   0   8     2591.56     2768.53    125.75 o 
   6   0   8     1004.30     1162.11     85.10 o 
   7   0   8      539.86      472.41     64.32 o 
   8   0   8       21.46      -45.24     30.16 o 
   9   0   8        7.61      -17.77     35.33 o 
 -12   1   8        3.77       -8.61     35.10 o 
 -11   1   8      153.79      212.18     55.49 o 
 -10   1   8      432.84      503.57     63.49 o 
  -9   1   8      189.16      210.24     46.27 o 
  -8   1   8      374.20      320.94     51.16 o 
  -7   1   8     3991.02     4105.56    143.92 o 
  -6   1   8     4656.58     4862.64    152.64 o 
  -5   1   8      815.07      797.59     37.45 o 
  -4   1   8      192.14      198.97     15.20 o 
  -3   1   8      653.20      633.00     24.18 o 
  -2   1   8     1436.60     1492.70     36.93 o 
  -1   1   8     4576.84     4787.97     92.41 o 
   0   1   8     8352.75     8740.20    125.41 o 
   1   1   8     6306.87     6604.29    121.63 o 
   2   1   8      308.17      326.38     30.28 o 
   3   1   8       52.92       17.73     20.19 o 
   4   1   8        2.54      -18.93     15.00 o 
   5   1   8      687.41      697.30     48.80 o 
   6   1   8     1551.41     1665.41    103.42 o 
   7   1   8      606.07      534.90     68.71 o 
   8   1   8       74.71       35.10     41.83 o 
 -11   2   8      121.77      100.43     49.27 o 
 -10   2   8        0.83      -26.27     28.44 o 
  -9   2   8        9.92      -29.27     24.66 o 
  -8   2   8      205.27      186.08     42.88 o 
  -7   2   8      709.86      654.38     61.82 o 
  -6   2   8     7774.10     8084.70    210.18 o 
  -5   2   8     7002.24     7229.59    128.95 o 
  -4   2   8     2923.35     2942.62     98.45 o 
  -3   2   8      489.94      469.74     21.34 o 
  -2   2   8       45.90        4.32      9.49 o 
  -1   2   8     1205.61     1173.63     33.70 o 
   0   2   8     5771.83     6079.74    155.14 o 
   1   2   8     5477.01     5539.41    115.13 o 
   2   2   8     2546.43     2650.36     82.68 o 
   3   2   8       79.74       38.08     21.25 o 
   4   2   8      126.41       62.88     22.54 o 
   5   2   8        7.44      -24.30     16.20 o 
   6   2   8       68.13       11.66     31.33 o 
   7   2   8      280.90      284.50     57.93 o 
   8   2   8      117.05      106.59     47.82 o 
 -11   3   8      729.35      816.18     79.04 o 
 -10   3   8      443.77      426.92     64.15 o 
  -9   3   8       33.13       10.00     33.72 o 
  -8   3   8        0.06      -36.44     25.55 o 
  -7   3   8      952.88      896.33     67.27 o 
  -6   3   8     2669.02     2625.78    108.26 o 
  -5   3   8     6705.51     6432.40    173.58 o 
  -4   3   8     4240.05     4246.30     90.84 o 
  -3   3   8      761.87      743.14     35.74 o 
  -2   3   8        0.15      -11.47      8.53 o 
  -1   3   8      154.99       97.64     14.37 o 
   0   3   8     1079.07     1056.88     53.46 o 
   1   3   8     3526.69     3605.15     90.38 o 
   2   3   8     1358.43     1280.02     54.25 o 
   3   3   8       15.51       -1.33     15.53 o 
   4   3   8      404.98      395.01     35.98 o 
   5   3   8      448.11      415.14     39.63 o 
   6   3   8       85.51       38.78     27.08 o 
   7   3   8        0.95      -26.33     32.99 o 
   8   3   8       24.16      -11.28     39.27 o 
 -11   4   8      779.88      787.57     83.04 o 
 -10   4   8     1008.05     1092.07     85.54 o 
  -9   4   8      588.41      494.18     64.60 o 
  -8   4   8      102.43       12.89     35.44 o 
  -7   4   8      535.33      511.57     56.21 o 
  -6   4   8      237.79      223.90     41.60 o 
  -5   4   8     1851.73     1788.61     83.21 o 
  -4   4   8     3384.96     3462.57     82.14 o 
  -3   4   8     1024.05     1058.57     42.92 o 
  -2   4   8        9.45        5.46     12.94 o 
  -1   4   8      444.99      345.40     26.92 o 
   0   4   8      242.04      168.60     24.63 o 
   1   4   8        0.47        1.82     16.61 o 
   2   4   8      471.80      414.73     68.04 o 
   3   4   8       47.62       19.72     20.73 o 
   4   4   8      360.47      293.65     35.90 o 
   5   4   8      947.35      949.39     54.96 o 
   6   4   8      668.19      729.14     51.80 o 
   7   4   8      212.88      211.40     57.10 o 
 -11   5   8      102.13       81.54     46.55 o 
 -10   5   8      509.28      528.62     65.60 o 
  -9   5   8      554.89      551.17     63.93 o 
  -8   5   8        9.68       -8.00     27.99 o 
  -7   5   8        1.50      -23.50     25.05 o 
  -6   5   8     1227.93     1239.43     76.21 o 
  -5   5   8      165.67      159.58     36.88 o 
  -4   5   8       79.78       36.04     17.67 o 
  -3   5   8      461.96      384.92     29.42 o 
  -2   5   8       17.60        6.00     19.05 o 
  -1   5   8      864.80      902.11     64.49 o 
   0   5   8     2099.09     2170.31     67.76 o 
   1   5   8     1795.99     1885.41     66.63 o 
   2   5   8      475.05      447.52     39.39 o 
   3   5   8       22.78      -27.72     18.77 o 
   4   5   8       18.81      -20.83     19.73 o 
   5   5   8      279.25      256.48     50.24 o 
   6   5   8      696.02      849.92     57.88 o 
   7   5   8      580.23      752.60     57.23 o 
 -10   6   8       16.52      -42.55     31.83 o 
  -9   6   8      144.87      115.53     46.05 o 
  -8   6   8      211.92      187.52     44.82 o 
  -7   6   8      459.43      478.85     60.04 o 
  -6   6   8     1324.12     1272.09     76.21 o 
  -5   6   8     2079.23     2100.05     93.70 o 
  -4   6   8      959.84      928.52     48.91 o 
  -3   6   8       38.85       13.02     17.00 o 
  -2   6   8        0.62      -25.58     17.05 o 
  -1   6   8      239.18      213.18     42.16 o 
   0   6   8     1646.70     1645.75     93.32 o 
   1   6   8     2994.14     3066.11     90.02 o 
   2   6   8     1823.28     1972.71     75.74 o 
   3   6   8      339.37      359.12     40.78 o 
   4   6   8        0.90      -36.74     24.50 o 
   5   6   8       39.60       11.30     35.44 o 
   6   6   8      152.38      164.15     39.52 o 
  -9   7   8       29.45      -35.05     32.05 o 
  -8   7   8        0.03      -44.57     29.72 o 
  -7   7   8       10.85      -26.33     31.72 o 
  -6   7   8     1062.03     1056.69     75.21 o 
  -5   7   8     3220.31     3445.25     92.11 o 
  -4   7   8     3288.80     3341.01    178.97 o 
  -3   7   8     1010.63     1073.19     74.87 o 
  -2   7   8       10.03      -27.44     24.44 o 
  -1   7   8        0.15      -37.91     25.27 o 
   0   7   8      193.32       93.04     41.27 o 
   1   7   8     1107.07     1171.17     86.43 o 
   2   7   8     1334.18     1367.54     74.68 o 
   3   7   8      410.27      505.07     60.21 o 
   4   7   8       67.10       40.33     32.66 o 
   5   7   8        4.63      -29.89     23.42 o 
  -9   8   8      521.48      573.50     69.38 o 
  -8   8   8       67.50       21.44     36.99 o 
  -7   8   8       29.51      -27.83     29.99 o 
  -6   8   8       33.19      -20.50     29.22 o 
  -5   8   8     1022.78     1119.00     54.79 o 
  -4   8   8     2484.98     2707.55    122.59 o 
  -3   8   8     2010.21     2194.09    110.81 o 
  -2   8   8      317.00      197.96     49.10 o 
  -1   8   8       34.95      -36.72     26.44 o 
   0   8   8       80.25       34.38     38.99 o 
   1   8   8        0.85      -27.61     31.94 o 
   2   8   8      245.51      269.23     59.66 o 
   3   8   8      292.16      377.54     77.96 o 
   4   8   8        9.91       -4.71     26.54 o 
  -7   9   8       17.51      -18.27     31.49 o 
  -6   9   8        4.99      -15.16     28.66 o 
  -5   9   8       33.26       27.66     31.94 o 
  -4   9   8      332.43      297.17     51.49 o 
  -3   9   8      594.65      577.95     61.60 o 
  -2   9   8      320.23      349.77     54.77 o 
  -1   9   8        3.61      -27.44     27.55 o 
   0   9   8      177.42      110.53     45.66 o 
   1   9   8      261.64      218.46     53.55 o 
   2   9   8       61.48       28.38     40.99 o 
   3   9   8        1.59       -4.67     36.27 o 
  -6  10   8       27.85       32.44     35.60 o 
  -5  10   8      115.65       78.60     39.55 o 
  -4  10   8       70.07       53.49     37.60 o 
  -3  10   8        8.44        5.39     29.72 o 
  -2  10   8       44.82        0.39     29.44 o 
  -1  10   8        0.23      -29.22     33.83 o 
   0  10   8       96.32       75.15     41.71 o 
   1  10   8      382.39      451.14     70.15 o 
  -4 -13   9      323.70      382.68     43.91 o 
  -3 -13   9      118.51      111.61     31.76 o 
  -2 -13   9        0.97      -16.77     28.61 o 
  -1 -13   9       67.60       46.05     39.71 o 
   0 -13   9       55.85       50.88     38.55 o 
   1 -13   9       99.15      108.31     43.44 o 
   2 -13   9      164.31      175.24     51.55 o 
   3 -13   9       65.31       45.44     45.66 o 
  -5 -12   9       23.29      -31.42     35.55 o 
  -4 -12   9       66.32       66.90     25.80 o 
  -3 -12   9      139.75      187.88     47.88 o 
  -2 -12   9        0.08      -36.83     24.55 o 
  -1 -12   9       71.02       59.49     36.60 o 
   0 -12   9      158.08      135.92     47.77 o 
   1 -12   9      241.98      287.78     54.60 o 
   2 -12   9        1.03      -17.83     24.27 o 
   3 -12   9       34.69       42.05     38.05 o 
   4 -12   9        1.41      -39.58     26.38 o 
  -7 -11   9        2.13      -15.89     33.72 o 
  -6 -11   9      196.96      241.84     54.93 o 
  -5 -11   9      309.80      366.76     39.52 o 
  -4 -11   9        0.83      -20.78     16.62 o 
  -3 -11   9       16.00       11.02     16.96 o 
  -2 -11   9       33.14       23.72     28.49 o 
  -1 -11   9       44.42      -14.83     25.16 o 
   0 -11   9      888.92      909.94     79.15 o 
   1 -11   9      882.97     1085.52     87.09 o 
   2 -11   9      393.48      386.59     59.99 o 
   3 -11   9       69.15       16.39     30.16 o 
   4 -11   9        0.24      -19.50     26.72 o 
   5 -11   9        6.37      -40.83     28.77 o 
   6 -11   9      137.09      126.98     35.94 o 
  -8 -10   9       28.42       18.57     23.08 o 
  -7 -10   9        1.29      -11.13     20.88 o 
  -6 -10   9      122.78      132.10     29.17 o 
  -5 -10   9      484.53      567.27     41.88 o 
  -4 -10   9     1416.13     1458.63     89.68 o 
  -3 -10   9       88.05       58.83     21.00 o 
  -2 -10   9       10.54      -19.72     16.94 o 
  -1 -10   9        0.45      -24.41     16.27 o 
   0 -10   9      499.04      511.63     58.71 o 
   1 -10   9     1845.32     2026.01    108.04 o 
   2 -10   9     1505.05     1593.98     98.98 o 
   3 -10   9      405.08      449.53     63.27 o 
   4 -10   9        4.80      -34.74     23.16 o 
   5 -10   9       41.02       29.49     32.11 o 
   6 -10   9        6.14        1.14     32.24 o 
  -9  -9   9       36.38       45.70     25.57 o 
  -8  -9   9        2.52      -14.15     19.37 o 
  -7  -9   9       16.14      -18.41     17.97 o 
  -6  -9   9      242.36      194.80     37.85 o 
  -5  -9   9     1185.13     1253.32     46.71 o 
  -4  -9   9      714.35      771.31    120.45 o 
  -3  -9   9     1291.55     1416.39     60.60 o 
  -2  -9   9       94.60       68.10     29.38 o 
  -1  -9   9        0.45      -25.66     17.11 o 
   0  -9   9        7.01        3.44     20.77 o 
   1  -9   9      734.94      701.15     61.10 o 
   2  -9   9     1629.77     1647.52     94.93 o 
   3  -9   9     1360.21     1465.78     94.43 o 
   4  -9   9      118.42       49.99     35.83 o 
   5  -9   9      105.02       88.32     37.55 o 
   6  -9   9      315.43      323.72     59.93 o 
   7  -9   9       20.14       -2.82     23.64 o 
 -10  -8   9      245.78      251.46     39.05 o 
  -9  -8   9      477.62      517.37     45.06 o 
  -8  -8   9      117.47      126.52     33.97 o 
  -7  -8   9        0.26      -24.67     16.45 o 
  -6  -8   9       84.33       16.07     19.59 o 
  -5  -8   9        2.03      -18.40     12.27 o 
  -4  -8   9     2752.24     2939.98     67.25 o 
  -3  -8   9     1819.78     1835.05     51.87 o 
  -2  -8   9     1222.77     1112.18     73.32 o 
  -1  -8   9       15.30      -25.55     20.05 o 
   0  -8   9      492.36      421.42     49.27 o 
   1  -8   9      355.54      295.94     43.55 o 
   2  -8   9       75.89       56.49     26.99 o 
   3  -8   9      576.51      532.57     58.49 o 
   4  -8   9      530.04      488.35     60.60 o 
   5  -8   9        1.87      -36.08     24.05 o 
   6  -8   9      387.38      424.11     82.54 o 
   7  -8   9      576.23      732.69     56.99 o 
 -10  -7   9       94.09       68.64     27.28 o 
  -9  -7   9      376.67      467.07     43.75 o 
  -8  -7   9      602.26      669.02     46.60 o 
  -7  -7   9      180.73      158.42     28.70 o 
  -6  -7   9       51.18       19.41     20.28 o 
  -5  -7   9       24.56       10.75     12.88 o 
  -4  -7   9      537.90      533.60     28.00 o 
  -3  -7   9      678.06      600.41     28.93 o 
  -2  -7   9     1135.31     1092.18     67.99 o 
  -1  -7   9      215.85      206.74     39.60 o 
   0  -7   9      281.00      142.03     35.22 o 
   1  -7   9     1231.07     1143.45     72.88 o 
   2  -7   9      696.07      707.64     60.04 o 
   3  -7   9      203.40      209.29     39.33 o 
   4  -7   9      130.74      122.92     38.83 o 
   5  -7   9        0.06      -35.66     23.77 o 
   6  -7   9      273.26      288.72     45.44 o 
   7  -7   9      520.80      678.54     75.65 o 
   8  -7   9      536.48      715.09     82.37 o 
 -11  -6   9       27.04       15.66     31.88 o 
 -10  -6   9        6.20      -24.86     24.52 o 
  -9  -6   9      213.01      247.22     34.60 o 
  -8  -6   9      381.03      346.03     41.24 o 
  -7  -6   9      270.62      281.90     31.94 o 
  -6  -6   9       18.25       -3.27     14.84 o 
  -5  -6   9     1288.46     1287.43     41.62 o 
  -4  -6   9      765.36      799.13     32.59 o 
  -3  -6   9      829.10      785.63     69.04 o 
  -2  -6   9        0.61      -16.35     16.80 o 
  -1  -6   9      147.06      139.58     30.16 o 
   0  -6   9       66.01       11.00     19.00 o 
   1  -6   9     2020.04     2052.23     95.20 o 
   2  -6   9     2149.54     2091.50     99.43 o 
   3  -6   9     1224.31     1190.33     78.04 o 
   4  -6   9      407.30      374.87     50.10 o 
   5  -6   9        3.06      -33.83     22.55 o 
   6  -6   9        9.74      -10.02     16.59 o 
   7  -6   9      403.04      461.97     70.99 o 
   8  -6   9      369.75      401.87     69.65 o 
 -11  -5   9       43.40       13.16     35.10 o 
 -10  -5   9      400.27      438.42     65.82 o 
  -9  -5   9      372.15      313.52     36.42 o 
  -8  -5   9       40.91       10.84     17.76 o 
  -7  -5   9      318.27      310.02     46.94 o 
  -6  -5   9       38.00       43.77     27.16 o 
  -5  -5   9      582.16      503.75     27.85 o 
  -4  -5   9     6357.17     6533.73    100.10 o 
  -3  -5   9     6535.76     6669.55    129.43 o 
  -2  -5   9     1748.68     1664.21     56.09 o 
  -1  -5   9       19.81      -16.10     16.75 o 
   0  -5   9      200.22      216.74     33.22 o 
   1  -5   9      605.66      558.45     48.99 o 
   2  -5   9     2310.99     2394.72    106.26 o 
   3  -5   9     3135.17     3136.63    127.48 o 
   4  -5   9     1106.21     1167.72     80.98 o 
   5  -5   9      179.87      118.64     38.55 o 
   6  -5   9        1.80      -15.22     24.27 o 
   7  -5   9       37.76       10.89     34.83 o 
   8  -5   9       98.74       37.33     44.38 o 
 -11  -4   9        4.82       -4.50     32.38 o 
 -10  -4   9      465.86      521.96     71.38 o 
  -9  -4   9      787.94      818.68     75.71 o 
  -8  -4   9     1163.66     1198.25     54.39 o 
  -7  -4   9      153.45       94.23     23.52 o 
  -6  -4   9        2.84      -14.41      9.60 o 
  -5  -4   9      522.95      428.55     23.80 o 
  -4  -4   9     2033.55     2044.12     62.52 o 
  -3  -4   9     5623.25     5704.99     85.53 o 
  -2  -4   9     6539.42     6926.81    128.56 o 
  -1  -4   9     1451.40     1419.66     49.06 o 
   0  -4   9        9.38       -0.89     14.44 o 
   1  -4   9       56.12       34.44     18.11 o 
   2  -4   9      477.84      406.03     45.32 o 
   3  -4   9     1392.13     1314.53     82.10 o 
   4  -4   9     3022.70     3388.81    140.08 o 
   5  -4   9      165.34      164.47     41.16 o 
   6  -4   9      188.72      268.17     51.60 o 
   7  -4   9       58.13       67.65     41.71 o 
   8  -4   9      122.32       96.59     47.10 o 
 -11  -3   9        0.00      -42.21     33.49 o 
 -10  -3   9       72.82       70.54     41.44 o 
  -9  -3   9     1596.36     1727.62    104.65 o 
  -8  -3   9     1139.33     1092.85     80.98 o 
  -7  -3   9     1175.47     1136.27     79.07 o 
  -6  -3   9      102.60      102.14     14.65 o 
  -5  -3   9       71.74       44.31     11.74 o 
  -4  -3   9      334.62      309.85     19.34 o 
  -3  -3   9     2810.87     2791.77     54.37 o 
  -2  -3   9     6520.68     6904.98    117.80 o 
  -1  -3   9     3194.58     3201.02     60.35 o 
   0  -3   9      227.40      247.89     18.78 o 
   1  -3   9      705.48      627.88     49.60 o 
   2  -3   9      401.37      466.47     49.38 o 
   3  -3   9       79.09       56.16     30.83 o 
   4  -3   9      438.62      377.26     53.66 o 
   5  -3   9      724.84      624.10     62.27 o 
   6  -3   9       67.01      112.26     39.21 o 
   7  -3   9      727.86      773.91     78.37 o 
   8  -3   9      558.87      575.73     72.88 o 
 -11  -2   9        0.94      -42.66     35.10 o 
 -10  -2   9        0.19      -10.05     33.33 o 
  -9  -2   9       89.08       58.16     37.05 o 
  -8  -2   9     1624.11     1511.38     93.37 o 
  -7  -2   9     1888.54     1918.01     45.44 o 
  -6  -2   9      175.21      137.91     16.16 o 
  -5  -2   9      266.98      229.34     18.81 o 
  -4  -2   9     1136.89     1158.48     38.37 o 
  -3  -2   9       15.48        8.24      8.31 o 
  -2  -2   9     1894.25     1967.27     44.91 o 
  -1  -2   9     3864.04     3866.93     67.21 o 
   0  -2   9      248.58      178.62     17.32 o 
   1  -2   9      740.23      761.30     38.31 o 
   2  -2   9     1972.09     2079.71     66.13 o 
   3  -2   9     2018.19     2100.94    101.43 o 
   4  -2   9      354.04      303.67     49.66 o 
   5  -2   9        9.85       10.50     26.22 o 
   6  -2   9       39.69       21.16     29.49 o 
   7  -2   9       22.22      -30.11     32.38 o 
   8  -2   9      520.74      599.72     74.76 o 
 -12  -1   9      186.30      150.53     51.99 o 
 -11  -1   9       12.01       -1.17     36.22 o 
 -10  -1   9      251.69      226.12     50.93 o 
  -9  -1   9       94.75      128.31     44.66 o 
  -8  -1   9        5.79       16.66     30.33 o 
  -7  -1   9      550.50      484.41     56.16 o 
  -6  -1   9      687.02      688.59     42.27 o 
  -5  -1   9       48.44       15.48     10.02 o 
  -4  -1   9      833.17      898.06     30.03 o 
  -3  -1   9     4172.71     4493.26     92.29 o 
  -2  -1   9     2122.94     2296.42     49.34 o 
  -1  -1   9        0.36      -12.36      8.24 o 
   0  -1   9      361.10      305.66     20.10 o 
   1  -1   9      210.89      185.41     23.96 o 
   2  -1   9     3325.85     3537.90     89.83 o 
   3  -1   9     2618.28     2838.83     83.13 o 
   4  -1   9     2555.83     2430.27    116.37 o 
   5  -1   9      305.65      230.68     47.82 o 
   6  -1   9       78.35      -23.38     30.83 o 
   7  -1   9      184.69      116.42     47.49 o 
   8  -1   9      114.22       61.10     44.82 o 
 -12   0   9      241.25      125.81     51.77 o 
 -11   0   9      131.05      120.37     49.55 o 
 -10   0   9       87.70       94.93     41.44 o 
  -9   0   9     1227.34     1295.48     89.59 o 
  -8   0   9      881.11      702.70     66.38 o 
  -7   0   9       87.93       50.16     31.86 o 
  -6   0   9      239.81      181.71     24.33 o 
  -5   0   9       20.54      -17.63     11.82 o 
  -4   0   9      455.32      462.19     22.46 o 
  -3   0   9     4152.92     4115.33     71.98 o 
  -2   0   9     9118.41     9422.49    125.44 o 
  -1   0   9     5005.39     5354.02     84.05 o 
   0   0   9     1042.82     1018.44     32.36 o 
   1   0   9       14.39      -14.90     12.13 o 
   2   0   9        7.25       -1.98     15.32 o 
   3   0   9     1154.55     1152.66     59.54 o 
   4   0   9     2891.98     2896.59     88.82 o 
   5   0   9     1713.65     1732.62    101.93 o 
   6   0   9      367.85      390.09     62.15 o 
   7   0   9        9.85      -45.27     30.44 o 
   8   0   9        1.28      -35.44     35.16 o 
 -11   1   9       53.53        0.28     35.44 o 
 -10   1   9        0.18      -26.94     31.22 o 
  -9   1   9      805.08      781.96     73.71 o 
  -8   1   9     2944.18     3036.82    130.20 o 
  -7   1   9     2552.28     2362.22    108.48 o 
  -6   1   9      236.76      189.54     24.21 o 
  -5   1   9       13.30      -22.00     14.66 o 
  -4   1   9        8.45      -17.09     11.40 o 
  -3   1   9     1261.17     1270.61     35.98 o 
  -2   1   9     7629.42     7751.24    108.69 o 
  -1   1   9     6115.87     6452.55     95.92 o 
   0   1   9     2967.27     2933.12     57.20 o 
   1   1   9      170.21      161.17     23.19 o 
   2   1   9        4.02      -21.50     14.33 o 
   3   1   9      152.51      124.51     32.24 o 
   4   1   9      292.21      240.39     35.17 o 
   5   1   9      677.05      612.21     45.81 o 
   6   1   9      315.88      210.24     52.82 o 
   7   1   9       13.04      -23.55     34.77 o 
   8   1   9       71.27       21.11     38.88 o 
 -11   2   9       11.48       -0.67     40.05 o 
 -10   2   9        0.06      -44.99     29.99 o 
  -9   2   9      118.38       73.71     42.05 o 
  -8   2   9     1176.25     1078.02     81.21 o 
  -7   2   9     3504.26     3461.68    134.20 o 
  -6   2   9     3192.40     3281.14     82.41 o 
  -5   2   9      988.48      972.72     44.60 o 
  -4   2   9      187.59      141.94     26.61 o 
  -3   2   9       34.86       10.17     24.33 o 
  -2   2   9      224.95      224.21     19.27 o 
  -1   2   9     4177.60     4311.81     73.59 o 
   0   2   9     1874.42     1905.75     62.07 o 
   1   2   9      161.49      156.03     24.06 o 
   2   2   9      780.46      791.36     78.21 o 
   3   2   9      228.09      208.10     67.35 o 
   4   2   9      169.84      117.23     28.75 o 
   5   2   9       10.80      -34.54     23.02 o 
   6   2   9        9.38      -40.16     26.77 o 
   7   2   9        0.03      -42.74     28.49 o 
 -11   3   9      246.42      264.39     61.21 o 
 -10   3   9       17.25      -20.27     31.38 o 
  -9   3   9        2.73      -39.41     26.27 o 
  -8   3   9      462.72      360.27     56.10 o 
  -7   3   9     1527.94     1510.55     87.15 o 
  -6   3   9     2671.40     2617.48     80.32 o 
  -5   3   9     1004.68      966.52     44.51 o 
  -4   3   9       89.87       59.87     18.65 o 
  -3   3   9      847.39      758.99     38.36 o 
  -2   3   9        3.22       -5.72      9.89 o 
  -1   3   9      179.95      150.81     22.37 o 
   0   3   9      700.60      657.38     38.45 o 
   1   3   9       44.85       26.52     15.96 o 
   2   3   9      146.60       70.42     35.83 o 
   3   3   9     1644.12     1634.91     66.73 o 
   4   3   9     1372.65     1377.29     64.18 o 
   5   3   9      332.73      377.67     42.53 o 
   6   3   9       30.23      -31.04     22.82 o 
   7   3   9        0.08      -28.83     36.05 o 
 -11   4   9      432.23      340.88     63.60 o 
 -10   4   9      102.54       65.04     41.44 o 
  -9   4   9       44.40       30.72     35.38 o 
  -8   4   9      280.49      216.74     47.38 o 
  -7   4   9       34.71       -1.39     28.27 o 
  -6   4   9      758.34      721.33     41.05 o 
  -5   4   9      460.59      416.09     33.23 o 
  -4   4   9       86.34       79.78     19.58 o 
  -3   4   9      227.04      186.44     24.63 o 
  -2   4   9     2575.82     2642.95    109.42 o 
  -1   4   9      932.72      883.27     41.91 o 
   0   4   9      166.39      121.09     30.41 o 
   1   4   9        0.00      -20.59     13.73 o 
   2   4   9       80.85       34.16     23.05 o 
   3   4   9      381.33      389.46     40.80 o 
   4   4   9     1297.76     1412.99     66.27 o 
   5   4   9      975.64     1042.87     61.09 o 
   6   4   9      373.84      410.30     52.99 o 
 -10   5   9      129.63       92.15     43.38 o 
  -9   5   9       15.87       65.38     38.10 o 
  -8   5   9      493.26      532.62     67.10 o 
  -7   5   9      987.00     1084.96     75.87 o 
  -6   5   9      728.50      678.57     41.51 o 
  -5   5   9       35.23      -10.89     15.79 o 
  -4   5   9        1.37      -21.40     14.27 o 
  -3   5   9      155.64      104.49     22.60 o 
  -2   5   9      677.28      660.32     59.66 o 
  -1   5   9     2718.16     2690.33    118.48 o 
   0   5   9     2055.60     2036.24     69.84 o 
   1   5   9      594.48      502.54     40.44 o 
   2   5   9       25.82      -26.27     32.97 o 
   3   5   9       72.69        7.80     24.34 o 
   4   5   9      235.80      228.34     38.05 o 
   5   5   9      623.91      730.30     54.75 o 
   6   5   9      422.68      499.46     50.93 o 
 -10   6   9        0.33      -32.83     33.60 o 
  -9   6   9       14.58      -19.55     33.33 o 
  -8   6   9      604.25      642.05     68.21 o 
  -7   6   9     2460.44     2593.40    119.53 o 
  -6   6   9     1961.62     2019.38     71.24 o 
  -5   6   9      982.24      910.92     47.64 o 
  -4   6   9      105.95       61.08     23.24 o 
  -3   6   9       27.75      -29.66     19.77 o 
  -2   6   9      540.44      424.59     57.54 o 
  -1   6   9     1655.24     1571.76     93.48 o 
   0   6   9     2019.62     2108.77    110.81 o 
   1   6   9     1115.85     1291.26     61.23 o 
   2   6   9      177.06      183.81     49.30 o 
   3   6   9        9.02      -27.59     22.31 o 
   4   6   9        0.89      -31.36     20.91 o 
   5   6   9       57.21       48.43     30.46 o 
  -9   7   9        6.86      -45.16     30.11 o 
  -8   7   9      114.98       67.77     43.44 o 
  -7   7   9      622.99      561.28     67.15 o 
  -6   7   9     2678.18     2740.51     86.09 o 
  -5   7   9     2093.21     2171.45     74.69 o 
  -4   7   9      746.40      750.30     67.15 o 
  -3   7   9        7.26      -39.16     26.11 o 
  -2   7   9      105.87       20.27     38.38 o 
  -1   7   9       71.34       46.44     36.44 o 
   0   7   9      584.63      554.51     64.60 o 
   1   7   9      565.30      569.62     68.10 o 
   2   7   9      159.25      157.41     49.77 o 
   3   7   9        2.40      -34.73     23.16 o 
   4   7   9       79.63       18.45     38.30 o 
  -8   8   9        6.62      -47.16     31.44 o 
  -7   8   9      150.30       76.65     41.44 o 
  -6   8   9      257.48      278.97     36.84 o 
  -5   8   9      744.82      871.11     72.93 o 
  -4   8   9      639.54      648.49     64.43 o 
  -3   8   9       56.12       51.10     32.27 o 
  -2   8   9       48.98       17.77     32.49 o 
  -1   8   9      216.07      177.58     49.10 o 
   0   8   9       65.75       48.60     38.16 o 
   1   8   9       12.35       34.16     37.27 o 
   2   8   9       39.18      -28.33     36.49 o 
   3   8   9       15.45      -27.05     38.22 o 
  -6   9   9        2.22      -19.50     32.11 o 
  -5   9   9       41.60       -5.39     29.88 o 
  -4   9   9       64.85       27.72     31.72 o 
  -3   9   9       23.58      -24.72     26.50 o 
  -2   9   9      141.13      168.63     46.49 o 
  -1   9   9      407.64      456.80     65.10 o 
   0   9   9      470.65      472.47     69.21 o 
   1   9   9      232.16      238.18     57.77 o 
  -3  10   9        3.64      -26.50     35.16 o 
  -2  10   9       23.97      -33.05     30.05 o 
  -4 -13  10       32.03        5.09     47.10 o 
  -3 -13  10       10.38       -8.44     34.05 o 
  -2 -13  10      111.67       92.65     43.16 o 
  -1 -13  10      101.75      130.31     46.21 o 
   0 -13  10        1.71       -5.00     32.66 o 
   1 -13  10       46.84       36.44     37.33 o 
   2 -13  10       20.30       15.33     38.60 o 
  -5 -12  10       44.96       10.29     21.90 o 
  -4 -12  10       61.75       60.80     25.87 o 
  -3 -12  10       26.37       22.73     25.61 o 
  -2 -12  10      262.51      188.02     51.82 o 
  -1 -12  10      418.09      452.25     66.27 o 
   0 -12  10      283.43      309.11     59.10 o 
   1 -12  10       61.41       60.38     38.49 o 
   2 -12  10        5.77      -19.11     30.94 o 
   3 -12  10        0.25      -33.49     30.27 o 
   4 -12  10       85.30       78.93     48.55 o 
  -6 -11  10      179.71      213.62     47.99 o 
  -5 -11  10      153.28      176.09     31.57 o 
  -4 -11  10        0.01      -25.30     16.87 o 
  -3 -11  10        0.67      -22.72     15.15 o 
  -2 -11  10       94.87       50.21     35.66 o 
  -1 -11  10      600.03      648.71     70.54 o 
   0 -11  10     1224.54     1519.99    101.04 o 
   1 -11  10      374.68      348.93     59.54 o 
   2 -11  10       48.86       36.55     36.33 o 
   3 -11  10        3.90      -35.60     25.05 o 
   4 -11  10        0.96       -8.11     28.11 o 
   5 -11  10       30.26       41.77     40.60 o 
  -8 -10  10       12.09      -10.26     24.11 o 
  -7 -10  10      170.04      230.54     36.21 o 
  -6 -10  10      801.80      958.55     51.72 o 
  -5 -10  10      513.98      570.87     43.44 o 
  -4 -10  10       91.00       58.29     26.02 o 
  -3 -10  10        1.93       -4.17     24.72 o 
  -2 -10  10        1.74      -19.05     22.05 o 
  -1 -10  10      233.30      227.12     45.10 o 
   0 -10  10     1241.08     1363.02     90.98 o 
   1 -10  10     1509.76     1523.16     97.54 o 
   2 -10  10      187.93      210.29     52.82 o 
   3 -10  10       15.75      -31.72     25.44 o 
   4 -10  10      194.69      156.53     46.88 o 
   5 -10  10       11.27        6.83     32.72 o 
   6 -10  10        7.51      -20.61     35.60 o 
  -9  -9  10        3.06      -26.30     21.33 o 
  -8  -9  10       11.00       -7.32     20.57 o 
  -7  -9  10       17.54       -4.32     21.82 o 
  -6  -9  10      364.49      353.70     32.66 o 
  -5  -9  10     1169.70     1221.74     47.22 o 
  -4  -9  10      867.35      900.79     40.85 o 
  -3  -9  10        2.38        0.94     23.50 o 
  -2  -9  10       99.36       57.71     31.55 o 
  -1  -9  10      163.70      184.47     41.10 o 
   0  -9  10       90.07       73.26     29.44 o 
   1  -9  10      605.92      633.44     62.99 o 
   2  -9  10     1006.36     1030.14     79.82 o 
   3  -9  10       26.96      -37.08     24.72 o 
   4  -9  10      284.72      267.62     53.77 o 
   5  -9  10      710.46      786.02     79.21 o 
   6  -9  10      168.14      112.87     45.49 o 
  -9  -8  10       85.00       87.49     37.94 o 
  -8  -8  10        0.38      -28.02     18.68 o 
  -7  -8  10       85.04       57.11     24.65 o 
  -6  -8  10       30.05        4.30     15.73 o 
  -5  -8  10      154.71      122.39     20.77 o 
  -4  -8  10      770.10      819.81     37.13 o 
  -3  -8  10      351.36      377.82     36.89 o 
  -2  -8  10        0.23      -29.99     20.00 o 
  -1  -8  10      544.44      474.63     55.71 o 
   0  -8  10     1383.46     1362.85     83.21 o 
   1  -8  10       29.98       31.94     24.88 o 
   2  -8  10       46.25       15.11     26.11 o 
   3  -8  10      181.57      171.30     44.32 o 
   4  -8  10       34.79      -29.77     26.16 o 
   5  -8  10      664.14      739.53     77.54 o 
   6  -8  10      894.57     1045.53     92.87 o 
   7  -8  10      328.70      367.49     66.88 o 
 -10  -7  10      195.81      207.64     35.58 o 
  -9  -7  10      180.03      169.86     32.91 o 
  -8  -7  10       15.76       -6.17     20.50 o 
  -7  -7  10      234.80      251.25     33.80 o 
  -6  -7  10      896.10      931.53     44.61 o 
  -5  -7  10      290.97      273.24     41.23 o 
  -4  -7  10       10.92        1.42     12.30 o 
  -3  -7  10      334.82      313.59     53.38 o 
  -2  -7  10        0.20      -17.33     18.05 o 
  -1  -7  10      455.67      305.61     46.77 o 
   0  -7  10     2184.27     2511.14    111.92 o 
   1  -7  10     1558.16     1456.78     85.54 o 
   2  -7  10      481.82      459.91     51.82 o 
   3  -7  10        8.88      -17.44     20.83 o 
   4  -7  10        3.51      -33.74     22.50 o 
   5  -7  10      182.83      112.98     42.77 o 
   6  -7  10      729.74      802.63     54.37 o 
   7  -7  10      617.25      851.01     90.71 o 
 -10  -6  10        0.36       -2.06     32.33 o 
  -9  -6  10       81.68       58.31     24.53 o 
  -8  -6  10      126.75       95.34     26.20 o 
  -7  -6  10       59.33       13.50     27.61 o 
  -6  -6  10     1309.03     1279.38     45.01 o 
  -5  -6  10     2697.81     2825.17    130.42 o 
  -4  -6  10      619.03      628.00     40.28 o 
  -3  -6  10      121.33       73.29     20.49 o 
  -2  -6  10       29.06       -5.02     17.69 o 
  -1  -6  10       78.68       44.21     22.88 o 
   0  -6  10     1769.43     1815.27     90.71 o 
   1  -6  10     3324.31     3348.48    130.59 o 
   2  -6  10     1558.51     1422.34     85.82 o 
   3  -6  10      259.32      177.74     38.44 o 
   4  -6  10        2.00        1.78     24.27 o 
   5  -6  10       12.94        1.67     27.22 o 
   6  -6  10       94.66        8.78     36.88 o 
   7  -6  10      263.48      300.22     62.38 o 
 -11  -5  10      361.47      322.99     63.27 o 
 -10  -5  10      273.62      299.11     59.60 o 
  -9  -5  10       17.45      -22.33     27.33 o 
  -8  -5  10        8.20      -24.00     16.00 o 
  -7  -5  10       76.99       52.44     18.30 o 
  -6  -5  10      440.24      400.28     27.44 o 
  -5  -5  10     2729.65     2688.09     60.63 o 
  -4  -5  10     6677.00     7043.63    139.21 o 
  -3  -5  10      866.45      861.55     80.32 o 
  -2  -5  10      120.22       64.34     18.39 o 
  -1  -5  10      265.26      218.13     24.76 o 
   0  -5  10        5.80       -3.00     14.55 o 
   1  -5  10     2187.56     2196.53    101.09 o 
   2  -5  10     2735.66     2531.19    116.26 o 
   3  -5  10     1316.14     1203.94     82.93 o 
   4  -5  10       15.83        7.33     23.72 o 
   5  -5  10      388.76      346.77     54.99 o 
   6  -5  10      176.18      142.81     47.77 o 
   7  -5  10        1.61      -50.99     33.99 o 
   8  -5  10       82.96      150.03     53.16 o 
 -11  -4  10      254.36      281.72     62.21 o 
 -10  -4  10      733.34      830.45     81.21 o 
  -9  -4  10      677.83      705.37     73.38 o 
  -8  -4  10      119.90      102.59     40.55 o 
  -7  -4  10        3.67      -11.09     10.67 o 
  -6  -4  10        3.04      -14.56      9.71 o 
  -5  -4  10     2108.89     2128.17     96.45 o 
  -4  -4  10     2425.13     2418.61     70.99 o 
  -3  -4  10     4200.28     4325.09     74.29 o 
  -2  -4  10      763.29      673.61     28.73 o 
  -1  -4  10       57.71        5.89     12.80 o 
   0  -4  10     1279.86     1276.48     72.26 o 
   1  -4  10       75.74       55.88     23.16 o 
   2  -4  10      401.06      264.95     44.27 o 
   3  -4  10     1285.30     1306.25     87.15 o 
   4  -4  10      154.49      130.20     36.83 o 
   5  -4  10      416.36      411.48     58.71 o 
   6  -4  10     1009.47     1120.07     90.04 o 
   7  -4  10      460.75      506.13     74.71 o 
   8  -4  10       34.77       19.89     40.77 o 
 -11  -3  10       55.77       -3.78     38.94 o 
 -10  -3  10      517.57      613.05     79.87 o 
  -9  -3  10      789.53      832.40     77.76 o 
  -8  -3  10      937.31     1080.63     82.54 o 
  -7  -3  10       49.16       42.78     14.29 o 
  -6  -3  10      158.43      130.55     17.07 o 
  -5  -3  10       43.08       18.82     14.69 o 
  -4  -3  10     2335.23     2404.48     52.41 o 
  -3  -3  10     2000.81     2038.73     47.84 o 
  -2  -3  10      895.92      977.29     49.77 o 
  -1  -3  10       12.71       -2.05      9.45 o 
   0  -3  10     2488.75     2468.66     54.64 o 
   1  -3  10     1927.79     1919.64     92.93 o 
   2  -3  10      518.86      504.57     53.21 o 
   3  -3  10       13.47       -7.72     23.61 o 
   4  -3  10      104.70       54.21     29.88 o 
   5  -3  10       57.14       64.15     34.77 o 
   6  -3  10      554.63      602.66     71.93 o 
   7  -3  10     1008.20     1191.61     99.59 o 
   8  -3  10      474.00      428.20     74.99 o 
 -11  -2  10       65.66       18.66     40.49 o 
 -10  -2  10       26.63      -16.00     30.72 o 
  -9  -2  10      421.36      418.20     63.10 o 
  -8  -2  10      942.78     1033.81     80.43 o 
  -7  -2  10      614.75      626.16     62.49 o 
  -6  -2  10      560.27      557.44     34.56 o 
  -5  -2  10     2141.73     2346.41     52.55 o 
  -4  -2  10     2039.32     2091.19     49.29 o 
  -3  -2  10      215.00      216.44     19.29 o 
  -2  -2  10     1120.79     1168.66     36.22 o 
  -1  -2  10      144.77       90.16     15.29 o 
   0  -2  10      935.74      898.97     32.63 o 
   1  -2  10     4865.70     4655.93    105.68 o 
   2  -2  10     3012.11     3097.56     86.90 o 
   3  -2  10      973.30      938.66     73.43 o 
   4  -2  10        1.30      -31.72     21.33 o 
   5  -2  10       31.64        4.55     32.05 o 
   6  -2  10      152.46       61.88     43.05 o 
   7  -2  10      409.42      514.29     77.54 o 
   8  -2  10      581.52      727.97     81.82 o 
 -11  -1  10      332.85      300.00     61.66 o 
 -10  -1  10      469.70      468.63     69.15 o 
  -9  -1  10       40.16      -11.55     31.88 o 
  -8  -1  10       30.25       21.94     31.16 o 
  -7  -1  10      310.94      304.55     50.88 o 
  -6  -1  10       84.73       67.49     18.12 o 
  -5  -1  10     3367.59     3625.35     66.87 o 
  -4  -1  10     5613.26     5845.03     91.21 o 
  -3  -1  10     3683.87     3859.66     70.49 o 
  -2  -1  10      772.19      679.08     29.54 o 
  -1  -1  10       51.36       16.24     11.74 o 
   0  -1  10       32.33        9.50     10.36 o 
   1  -1  10     1199.45     1143.92     61.18 o 
   2  -1  10     2869.19     2948.33     85.60 o 
   3  -1  10     2900.64     3246.47     93.99 o 
   4  -1  10      506.26      545.73     60.93 o 
   5  -1  10       11.66      -19.83     27.33 o 
   6  -1  10        0.14      -48.49     32.33 o 
   7  -1  10      124.00      102.31     46.82 o 
 -11   0  10      236.77      243.23     59.49 o 
 -10   0  10     1108.05     1180.56     93.54 o 
  -9   0  10     1833.97     1787.61    107.26 o 
  -8   0  10      746.03      769.41     72.76 o 
  -7   0  10        5.65      -17.62     14.38 o 
  -6   0  10       42.36        9.32     14.37 o 
  -5   0  10      866.60      833.19     41.66 o 
  -4   0  10     4652.45     4795.85     80.02 o 
  -3   0  10     7578.31     7838.32    112.69 o 
  -2   0  10     5209.43     5630.96     90.25 o 
  -1   0  10      459.83      418.55     24.12 o 
   0   0  10      126.95      122.24     16.24 o 
   1   0  10       69.73       19.56     26.13 o 
   2   0  10      473.38      424.04     36.21 o 
   3   0  10     1691.47     1837.26     70.29 o 
   4   0  10     1368.97     1439.84     65.05 o 
   5   0  10      114.27       31.33     34.88 o 
   6   0  10       20.32      -23.83     33.60 o 
   7   0  10      211.94      220.51     55.93 o 
 -11   1  10        8.33      -33.60     41.55 o 
 -10   1  10      676.62      692.87     75.71 o 
  -9   1  10     1511.11     1280.87     92.09 o 
  -8   1  10     2898.91     2972.11    132.20 o 
  -7   1  10     1132.27     1084.33     48.98 o 
  -6   1  10       36.86       14.77     17.17 o 
  -5   1  10       34.93       -7.09     15.74 o 
  -4   1  10      649.78      605.79     37.04 o 
  -3   1  10     4345.89     4548.03     78.12 o 
  -2   1  10     3108.90     3263.66     64.38 o 
  -1   1  10     1713.00     1781.65     45.56 o 
   0   1  10       15.73        1.68     12.44 o 
   1   1  10      614.30      562.22     38.16 o 
   2   1  10      346.22      327.63     34.80 o 
   3   1  10       67.73       25.13     22.61 o 
   4   1  10      450.82      426.62     41.23 o 
   5   1  10       49.60      -20.32     22.13 o 
   6   1  10       55.76       13.61     37.33 o 
   7   1  10      165.72      185.58     54.27 o 
 -11   2  10        5.92      -41.66     27.77 o 
 -10   2  10       43.61       10.39     41.77 o 
  -9   2  10      700.88      714.03     73.60 o 
  -8   2  10     1499.08     1472.95     93.59 o 
  -7   2  10     1392.64     1415.88     56.91 o 
  -6   2  10       93.39       56.27     19.67 o 
  -5   2  10      372.83      307.01     29.86 o 
  -4   2  10      330.41      342.05     31.20 o 
  -3   2  10      139.77      106.41     21.04 o 
  -2   2  10     1938.69     2013.17     48.92 o 
  -1   2  10      547.38      512.88     34.33 o 
   0   2  10       29.76        2.32     15.45 o 
   1   2  10     1543.72     1550.81     60.81 o 
   2   2  10     1409.02     1475.33     87.12 o 
   3   2  10      510.14      470.89     40.43 o 
   4   2  10       21.83       -7.07     20.53 o 
   5   2  10        0.53      -27.72     18.48 o 
   6   2  10       17.93      -10.50     34.94 o 
   7   2  10      245.93      219.46     59.27 o 
 -11   3  10       20.92       -1.28     40.77 o 
 -10   3  10       84.52       66.71     47.60 o 
  -9   3  10        2.75        1.44     33.38 o 
  -8   3  10      181.17      158.75     45.55 o 
  -7   3  10      886.79      900.51     78.85 o 
  -6   3  10      333.87      354.91     33.23 o 
  -5   3  10      369.59      348.60     31.53 o 
  -4   3  10     1343.80     1363.86     75.37 o 
  -3   3  10     1224.56     1282.88     51.73 o 
  -2   3  10      242.05      270.17     43.21 o 
  -1   3  10      191.89      150.26     23.77 o 
   0   3  10        0.09      -21.30     14.20 o 
   1   3  10      751.15      719.10     59.82 o 
   2   3  10     2227.54     2556.78     84.83 o 
   3   3  10     2391.37     2585.98     87.05 o 
   4   3  10      763.56      823.40     54.14 o 
   5   3  10       92.68       51.70     29.25 o 
   6   3  10       10.06       -7.64     25.68 o 
 -10   4  10      237.68      255.23     57.10 o 
  -9   4  10      560.67      589.94     66.38 o 
  -8   4  10      211.71      181.91     46.66 o 
  -7   4  10       37.83       19.28     20.65 o 
  -6   4  10       99.18       71.29     24.09 o 
  -5   4  10        6.70      -17.87     15.43 o 
  -4   4  10     1090.42      983.81     78.26 o 
  -3   4  10     2825.20     2931.73    119.70 o 
  -2   4  10     1743.31     1872.76     96.59 o 
  -1   4  10      984.28      981.20     73.76 o 
   0   4  10       84.96       24.08     21.18 o 
   1   4  10       31.90      -28.28     18.85 o 
   2   4  10      636.89      658.68     48.51 o 
   3   4  10     1394.97     1454.69     67.83 o 
   4   4  10     1239.19     1347.57     67.36 o 
   5   4  10      305.33      344.83     83.79 o 
 -10   5  10      118.85      141.53     52.05 o 
  -9   5  10      709.31      755.47     77.93 o 
  -8   5  10     1577.03     1445.51     93.82 o 
  -7   5  10     1008.17     1037.39     53.85 o 
  -6   5  10        1.93      -25.48     16.99 o 
  -5   5  10       11.57      -22.89     15.26 o 
  -4   5  10       75.51       18.84     21.62 o 
  -3   5  10     1522.26     1509.55     90.26 o 
  -2   5  10     3098.68     3082.31    129.70 o 
  -1   5  10     2026.54     2066.22    108.59 o 
   0   5  10      428.15      417.09     62.93 o 
   2   5  10        8.26      -30.43     20.28 o 
   3   5  10      162.48      140.68     33.72 o 
   4   5  10      390.30      395.95     45.39 o 
   5   5  10      242.83      296.49     70.85 o 
  -9   6  10      462.81      434.47     71.71 o 
  -8   6  10     1390.35     1449.01     95.70 o 
  -7   6  10     1565.61     1682.25     68.94 o 
  -6   6  10     1170.12     1217.45     58.36 o 
  -5   6  10        1.24      -28.81     19.21 o 
  -4   6  10       56.42      -10.72     32.05 o 
  -3   6  10       25.15      -39.91     26.61 o 
  -2   6  10      995.59      854.67     73.21 o 
  -1   6  10     1413.14     1327.53     91.21 o 
   0   6  10      466.42      482.19     65.21 o 
   1   6  10        0.29      -42.33     30.72 o 
   2   6  10       91.21       47.25     25.52 o 
   3   6  10      103.19       96.89     34.16 o 
   4   6  10        1.89       -7.92     26.44 o 
  -8   7  10      447.13      456.25     67.10 o 
  -7   7  10     1588.54     1697.95     70.75 o 
  -6   7  10      655.56      589.68     45.28 o 
  -5   7  10      213.06      176.97     44.60 o 
  -4   7  10       49.94       10.66     31.88 o 
  -3   7  10      203.07      169.19     48.21 o 
  -2   7  10       23.49        5.61     30.16 o 
  -1   7  10       53.70       50.71     36.55 o 
   0   7  10      135.19      132.42     49.49 o 
   1   7  10        2.06      -44.99     29.99 o 
   2   7  10      173.25      157.25     50.55 o 
   3   7  10      299.71      295.11     60.49 o 
  -7   8  10       26.27      -12.44     23.21 o 
  -6   8  10      471.89      446.19     62.38 o 
  -5   8  10      101.82      105.42     42.49 o 
  -4   8  10       25.45        6.89     29.05 o 
  -3   8  10      422.75      384.87     58.27 o 
  -2   8  10      512.11      498.02     61.88 o 
  -1   8  10      266.04      256.34     55.93 o 
   0   8  10       42.79       -2.00     38.66 o 
   1   8  10        3.17      -34.55     35.94 o 
  -5   9  10        3.57      -19.72     31.49 o 
  -4   9  10        8.03      -46.16     30.77 o 
  -3   9  10      239.61      207.57     51.93 o 
  -2   9  10      753.82      759.52     77.71 o 
  -1   9  10      680.16      758.80     81.76 o 
  -2 -13  11      177.45      173.02     51.43 o 
  -1 -13  11        7.91      -41.21     31.11 o 
   0 -13  11        6.94      -14.94     34.33 o 
  -5 -12  11        0.92      -13.73     24.01 o 
  -4 -12  11        7.53      -16.30     31.49 o 
  -3 -12  11      350.67      324.72     61.10 o 
  -2 -12  11      405.52      356.04     61.99 o 
  -1 -12  11      345.89      456.47     71.76 o 
   0 -12  11       33.61       15.44     36.66 o 
   1 -12  11       10.71      -42.66     28.44 o 
   2 -12  11        5.40      -24.44     33.33 o 
   3 -12  11       62.36       44.16     41.66 o 
  -6 -11  11       56.68       78.39     30.24 o 
  -5 -11  11        0.01      -22.77     19.87 o 
  -4 -11  11        3.63      -27.09     18.06 o 
  -3 -11  11       89.04       63.04     40.16 o 
  -2 -11  11      498.28      542.79     66.04 o 
  -1 -11  11      537.31      683.98     72.21 o 
   0 -11  11      262.60      247.18     53.82 o 
   1 -11  11       22.52      -33.44     30.27 o 
   2 -11  11      100.09       48.66     38.66 o 
   3 -11  11       10.20      -24.22     30.72 o 
   4 -11  11       18.75        5.28     31.11 o 
  -7 -10  11      319.54      429.59     41.92 o 
  -6 -10  11      343.76      343.31     33.66 o 
  -5 -10  11       31.74       14.72     24.37 o 
  -4 -10  11       82.61       68.15     40.49 o 
  -3 -10  11        8.12      -29.55     24.44 o 
  -2 -10  11       41.60       48.88     30.77 o 
  -1 -10  11      871.51      955.38     77.99 o 
   0 -10  11      716.81      735.20     71.82 o 
   1 -10  11        1.48      -22.05     26.94 o 
   2 -10  11       80.43       63.54     42.21 o 
   3 -10  11      400.37      380.48     61.27 o 
   4 -10  11      186.14      193.57     50.99 o 
   5 -10  11        0.63      -22.66     31.99 o 
  -8  -9  11        0.59      -24.96     16.64 o 
  -7  -9  11      143.93      140.78     24.14 o 
  -6  -9  11      285.44      332.56     31.04 o 
  -5  -9  11      436.46      479.33     33.55 o 
  -4  -9  11       38.75        0.12     20.62 o 
  -3  -9  11      475.31      451.92     56.60 o 
  -2  -9  11      278.32      295.22     50.88 o 
  -1  -9  11       64.75       50.32     30.94 o 
   0  -9  11      144.83      115.15     35.77 o 
   1  -9  11      307.80      226.01     47.60 o 
   2  -9  11        8.45      -36.33     24.22 o 
   3  -9  11      464.80      468.80     62.49 o 
   4  -9  11      778.72      888.72     85.26 o 
   5  -9  11      394.90      484.63     72.71 o 
   6  -9  11       22.19       -3.17     37.10 o 
  -9  -8  11       29.16       36.22     26.42 o 
  -8  -8  11      115.63       45.36     19.07 o 
  -7  -8  11       55.53       16.02     17.10 o 
  -6  -8  11       18.54      -11.34     14.99 o 
  -5  -8  11       32.00        6.15     15.26 o 
  -4  -8  11        3.95      -22.82     15.21 o 
  -3  -8  11        1.76      -11.19     17.33 o 
  -2  -8  11      728.60      665.26     65.32 o 
  -1  -8  11     1029.49     1182.39     80.43 o 
   0  -8  11      368.73      394.76     50.99 o 
   1  -8  11       54.58        6.55     23.94 o 
   2  -8  11        0.99       -8.94     22.00 o 
   3  -8  11       72.29       53.88     35.49 o 
   4  -8  11      617.33      724.09     74.76 o 
   5  -8  11      715.80      746.14     81.43 o 
   6  -8  11      339.64      470.13     75.21 o 
 -10  -7  11       27.25       41.33     38.77 o 
  -9  -7  11       19.06       16.17     23.65 o 
  -8  -7  11      396.33      439.37     35.97 o 
  -7  -7  11      664.31      689.63     36.45 o 
  -6  -7  11      653.98      664.77     34.66 o 
  -5  -7  11        0.42      -18.05     12.04 o 
  -4  -7  11      174.45      188.87     28.63 o 
  -3  -7  11      615.02      550.32     39.64 o 
  -2  -7  11      712.48      645.55     61.54 o 
  -1  -7  11     2458.05     2454.37    112.92 o 
   0  -7  11      997.07      885.39     70.76 o 
   1  -7  11      227.11      141.75     38.05 o 
   2  -7  11       44.22       17.00     24.94 o 
   3  -7  11       17.16      -21.16     23.83 o 
   4  -7  11      103.09       99.98     40.44 o 
   5  -7  11      492.98      504.96     69.15 o 
   6  -7  11      373.27      375.60     69.65 o 
 -10  -6  11       12.41       -1.50     34.60 o 
  -9  -6  11        0.85      -34.94     27.61 o 
  -8  -6  11      154.41      167.40     26.69 o 
  -7  -6  11     1151.88     1307.91     46.80 o 
  -6  -6  11     1555.06     1655.73     51.39 o 
  -5  -6  11     1753.32     1779.71     67.25 o 
  -4  -6  11      603.72      533.04     55.24 o 
  -3  -6  11      585.68      597.32     39.66 o 
  -2  -6  11      117.02       87.59     21.03 o 
  -1  -6  11     1046.14      938.49     67.88 o 
   0  -6  11     2724.11     2796.03    119.98 o 
   1  -6  11      857.84      717.42     64.93 o 
   2  -6  11      143.76      114.98     35.44 o 
   3  -6  11      110.15       64.82     32.05 o 
   4  -6  11       52.76        6.83     29.11 o 
   5  -6  11        9.16       -2.44     31.83 o 
   6  -6  11      124.25      105.15     48.82 o 
   7  -6  11       88.96      127.42     50.16 o 
 -10  -5  11       35.09       44.16     38.27 o 
  -9  -5  11        1.77      -22.22     28.99 o 
  -8  -5  11       31.90        2.39     15.78 o 
  -7  -5  11      375.97      336.80     27.62 o 
  -6  -5  11     1344.60     1372.09     44.38 o 
  -5  -5  11     1541.90     1581.20     62.01 o 
  -4  -5  11      267.36      258.93     58.54 o 
  -3  -5  11      412.03      339.13     34.13 o 
  -2  -5  11      384.46      348.31     31.70 o 
  -1  -5  11       91.96       56.87     30.94 o 
   0  -5  11      652.69      660.88     57.60 o 
   1  -5  11     1100.27     1017.75     73.43 o 
   2  -5  11      430.21      429.14     53.32 o 
   3  -5  11       87.92       37.16     29.22 o 
   4  -5  11      861.98      908.66     77.60 o 
   5  -5  11      623.91      637.88     72.10 o 
   6  -5  11       36.12       -7.44     37.99 o 
   7  -5  11       24.80       23.55     39.71 o 
 -11  -4  11      273.12      381.37     68.82 o 
 -10  -4  11      281.97      358.88     64.93 o 
  -9  -4  11       10.68       11.05     31.83 o 
  -8  -4  11      102.20       64.54     36.10 o 
  -7  -4  11        0.11       -0.80     12.28 o 
  -6  -4  11      284.83      264.44     34.97 o 
  -5  -4  11     1104.36     1069.79     49.05 o 
  -4  -4  11     1428.29     1438.38     56.64 o 
  -3  -4  11      373.77      331.71     33.38 o 
  -2  -4  11      574.24      479.46     41.59 o 
  -1  -4  11     1539.64     1502.47     60.07 o 
   0  -4  11      249.28      208.85     37.49 o 
   1  -4  11       13.38      -21.00     19.83 o 
   2  -4  11      168.07       89.82     36.38 o 
   3  -4  11        5.69      -15.16     20.22 o 
   4  -4  11      751.94      763.75     72.82 o 
   5  -4  11     1301.93     1350.97     98.54 o 
   6  -4  11      920.38      973.09     90.09 o 
   7  -4  11      162.28       85.26     47.10 o 
 -11  -3  11      125.31      109.53     50.05 o 
 -10  -3  11      270.12      300.28     60.10 o 
  -9  -3  11      119.95      136.14     45.71 o 
  -8  -3  11        4.07      -28.49     25.11 o 
  -7  -3  11      649.74      528.84     60.49 o 
  -6  -3  11      467.05      459.29     33.98 o 
  -5  -3  11       27.23       -1.06     19.41 o 
  -4  -3  11      130.93      116.76     16.89 o 
  -3  -3  11      839.81      858.10     33.15 o 
  -2  -3  11      307.44      294.76     23.16 o 
  -1  -3  11     3250.31     3382.05     67.99 o 
   0  -3  11     2955.37     3029.71    104.51 o 
   1  -3  11      955.61      990.59     71.54 o 
   2  -3  11      282.18      243.34     45.55 o 
   3  -3  11        5.95      -18.44     20.55 o 
   4  -3  11      164.96      163.19     45.49 o 
   5  -3  11      842.46      721.75     75.65 o 
   6  -3  11      753.30      815.79     84.32 o 
   7  -3  11      415.53      448.42     72.32 o 
 -11  -2  11       12.51       15.39     40.60 o 
 -10  -2  11      114.37       70.38     43.83 o 
  -9  -2  11      212.89      135.81     46.44 o 
  -8  -2  11       46.90       16.16     32.38 o 
  -7  -2  11      371.49      314.11     54.88 o 
  -6  -2  11     1671.88     1814.94     99.20 o 
  -5  -2  11     1380.34     1403.76     52.97 o 
  -4  -2  11      266.15      247.34     21.80 o 
  -3  -2  11       16.82       -4.74     11.68 o 
  -2  -2  11        6.53      -15.44     10.29 o 
  -1  -2  11      847.68      837.43     33.75 o 
   0  -2  11     3997.43     4165.79     77.82 o 
   1  -2  11     2538.33     2501.02     77.85 o 
   2  -2  11     1328.46     1367.91     83.37 o 
   3  -2  11       88.40       57.49     31.99 o 
   4  -2  11       13.82      -32.41     21.61 o 
   5  -2  11       55.58      -40.88     33.33 o 
   6  -2  11      404.42      374.15     65.27 o 
   7  -2  11      490.87      601.66     76.71 o 
 -11  -1  11      542.83      582.50     80.21 o 
 -10  -1  11      207.16      158.03     52.10 o 
  -9  -1  11        1.11      -32.72     31.16 o 
  -8  -1  11      246.31      209.07     50.10 o 
  -7  -1  11      310.38      270.84     54.55 o 
  -6  -1  11     1485.90     1433.12     87.26 o 
  -5  -1  11     3264.45     3318.75     83.92 o 
  -4  -1  11     2784.37     2767.40     59.84 o 
  -3  -1  11      444.20      405.31     26.35 o 
  -2  -1  11        0.47      -14.78      9.85 o 
  -1  -1  11       78.78       40.35     13.50 o 
   0  -1  11      468.32      369.61     25.62 o 
   1  -1  11     1614.80     1626.16     63.47 o 
   2  -1  11     2030.97     2148.19     74.89 o 
   3  -1  11      446.61      443.84     41.12 o 
   4  -1  11       19.75      -27.99     26.66 o 
   5  -1  11       40.12      -40.88     29.83 o 
   6  -1  11       10.24      -18.27     35.99 o 
   7  -1  11       16.23       -2.83     33.05 o 
 -11   0  11      607.74      615.55     76.87 o 
 -10   0  11     1050.68     1101.90     93.04 o 
  -9   0  11      407.49      357.60     60.99 o 
  -8   0  11      133.52       67.77     40.71 o 
  -7   0  11       70.59      -22.83     29.11 o 
  -6   0  11      172.11       98.13     22.90 o 
  -5   0  11     1744.39     1739.52     59.98 o 
  -4   0  11     3962.74     4023.40     94.55 o 
  -3   0  11     3314.68     3453.08     68.65 o 
  -2   0  11       72.88       50.42     19.34 o 
  -1   0  11      544.62      501.75     26.29 o 
   0   0  11      468.35      447.67     35.70 o 
   1   0  11       18.20      -26.49     23.05 o 
   2   0  11      346.04      353.31     37.86 o 
   3   0  11      452.47      482.32     42.16 o 
   4   0  11        0.25      -19.61     26.66 o 
   5   0  11      321.41      217.74     53.16 o 
   6   0  11      262.33      298.06     60.66 o 
 -11   1  11      259.55      193.41     59.43 o 
 -10   1  11      827.20      891.67     86.48 o 
  -9   1  11     1155.76     1374.02     98.48 o 
  -8   1  11      216.79      229.57     51.21 o 
  -7   1  11       20.24      -20.81     15.97 o 
  -6   1  11        1.81      -18.88     12.58 o 
  -5   1  11      134.75      101.58     43.85 o 
  -4   1  11      928.61      877.47     43.99 o 
  -3   1  11     1311.16     1351.06     70.82 o 
  -2   1  11      117.86       92.75     16.22 o 
  -1   1  11      711.28      735.35     41.38 o 
   0   1  11     1502.52     1578.11     61.37 o 
   1   1  11      803.04      747.42     46.75 o 
   2   1  11      100.05       49.97     23.38 o 
   3   1  11       77.41       21.50     27.86 o 
   4   1  11        7.74      -28.60     19.07 o 
   5   1  11      173.72      118.03     47.38 o 
   6   1  11      529.48      532.57     76.87 o 
 -10   2  11      146.62      160.30     50.77 o 
  -9   2  11      496.02      573.56     67.71 o 
  -8   2  11      517.88      491.20     40.53 o 
  -7   2  11       32.63        3.38     17.29 o 
  -6   2  11      385.16      307.61     41.66 o 
  -5   2  11      407.03      386.05     33.42 o 
  -4   2  11       47.41       16.58     17.03 o 
  -3   2  11      238.14      217.37     27.84 o 
  -2   2  11        9.77      -17.00     21.72 o 
  -1   2  11      427.39      365.64     33.97 o 
   0   2  11     2175.64     2117.27     72.72 o 
   1   2  11     2081.27     2090.36     74.82 o 
   2   2  11     1073.89     1099.41     56.83 o 
   3   2  11      264.16      296.55     39.98 o 
   4   2  11        3.60      -39.91     26.61 o 
   5   2  11       48.88       15.47     27.92 o 
   6   2  11      155.63      156.86     52.93 o 
 -10   3  11      109.24      138.14     52.71 o 
  -9   3  11        3.64      -12.11     33.05 o 
  -8   3  11      132.80       66.05     25.02 o 
  -7   3  11       38.31        8.04     19.77 o 
  -6   3  11      514.52      471.33     38.42 o 
  -5   3  11     2052.47     2080.43     69.88 o 
  -4   3  11     2251.71     2317.84    107.23 o 
  -3   3  11     1143.85     1233.60     78.87 o 
  -2   3  11        6.75      -20.11     25.50 o 
  -1   3  11        2.01      -33.74     22.50 o 
   0   3  11      637.89      572.96     43.38 o 
   1   3  11     1919.03     2061.34     75.94 o 
   2   3  11     2196.56     2580.84     88.74 o 
   3   3  11      685.46      760.90     52.58 o 
   4   3  11      103.16       78.71     30.50 o 
   5   3  11        0.00      -44.66     29.77 o 
 -10   4  11      697.30      735.58     80.32 o 
  -9   4  11      520.06      546.79     47.37 o 
  -8   4  11       90.98       40.29     26.93 o 
  -7   4  11       13.58      -23.24     37.08 o 
  -6   4  11       82.70       36.41     23.33 o 
  -5   4  11      837.57      778.58     46.25 o 
  -4   4  11     2410.45     2495.53    113.70 o 
  -3   4  11     2387.24     2521.36    116.31 o 
  -2   4  11      685.11      675.21     66.60 o 
  -1   4  11      131.09       51.55     37.55 o 
   0   4  11        3.66      -38.49     25.66 o 
   1   4  11      137.30       79.21     29.16 o 
   2   4  11      685.48      742.27     51.80 o 
   3   4  11     1121.87     1216.05     64.75 o 
   4   4  11      146.54      164.37     35.49 o 
   5   4  11        0.23      -32.79     23.40 o 
  -9   5  11     1122.92     1202.35     88.21 o 
  -8   5  11      705.85      712.89     49.11 o 
  -7   5  11        6.86      -39.20     40.63 o 
  -6   5  11        2.38      -29.20     19.47 o 
  -5   5  11       28.97      -29.36     19.58 o 
  -4   5  11      651.48      590.67     61.60 o 
  -3   5  11     1911.33     1973.41    105.70 o 
  -2   5  11     1328.68     1535.10     97.93 o 
  -1   5  11       38.26      -13.00     34.05 o 
   0   5  11       40.39      -39.33     26.22 o 
   1   5  11       84.98       25.16     35.77 o 
   2   5  11        0.19      -13.97     21.94 o 
   3   5  11       54.14       46.00     30.61 o 
   4   5  11      106.28       74.78     31.16 o 
  -8   6  11      918.96      966.83     57.27 o 
  -7   6  11      389.26      411.80     42.23 o 
  -6   6  11       35.53        0.86     22.46 o 
  -5   6  11      309.37      234.96     49.88 o 
  -4   6  11       38.63        7.28     33.38 o 
  -3   6  11      131.95      100.20     40.99 o 
  -2   6  11      378.19      267.51     57.04 o 
  -1   6  11      186.61      169.91     46.49 o 
   0   6  11      102.06       78.43     40.05 o 
   1   6  11      380.87      485.91     74.04 o 
   2   6  11      328.68      419.03     66.88 o 
   3   6  11       57.59       31.33     41.66 o 
  -7   7  11      178.60      145.91     32.58 o 
  -6   7  11        0.10       -7.11     29.44 o 
  -5   7  11      152.09       76.37     39.16 o 
  -4   7  11      550.53      516.57     62.04 o 
  -3   7  11      256.70      242.62     53.21 o 
  -2   7  11        3.07      -43.24     28.83 o 
  -1   7  11       14.86       -8.50     28.88 o 
   0   7  11       33.74       12.11     43.49 o 
   1   7  11      307.04      345.60     72.54 o 
  -5   8  11      146.99      101.93     46.88 o 
  -4   8  11      561.54      635.82     69.65 o 
  -3   8  11      896.02      902.22     82.93 o 
  -2   8  11      536.93      530.96     73.38 o 
  -1   8  11       55.15       13.94     38.77 o 
  -4 -12  12      280.73      374.99     66.82 o 
  -3 -12  12      399.88      535.34     70.71 o 
  -2 -12  12      175.97      172.52     49.71 o 
  -1 -12  12        5.87      -46.77     31.49 o 
   0 -12  12       15.55      -29.49     34.77 o 
   1 -12  12       17.09      -13.28     33.27 o 
  -6 -11  12       12.38       -7.12     24.64 o 
  -5 -11  12       16.74       -2.47     22.47 o 
  -4 -11  12       46.53       33.72     36.38 o 
  -3 -11  12      327.25      369.04     62.93 o 
  -2 -11  12      378.46      428.31     66.32 o 
  -1 -11  12       81.12       32.27     38.27 o 
   0 -11  12       49.59       -2.78     36.66 o 
   1 -11  12      229.45      304.44     60.71 o 
   2 -11  12      110.49       64.88     43.05 o 
   3 -11  12        0.25       10.05     30.66 o 
  -7 -10  12      136.57      129.42     27.13 o 
  -6 -10  12        9.85      -16.88     18.43 o 
  -5 -10  12      128.64      106.48     45.05 o 
  -4 -10  12      237.51      234.73     51.99 o 
  -3 -10  12        8.70       -3.55     26.88 o 
  -2 -10  12      126.07       98.81     38.94 o 
  -1 -10  12      437.05      426.81     58.49 o 
   0 -10  12        4.32       -9.66     29.05 o 
   1 -10  12      466.31      348.71     61.93 o 
   2 -10  12      709.56      769.52     82.32 o 
   3 -10  12      330.55      368.49     64.54 o 
   4 -10  12       35.81       43.16     36.72 o 
  -8  -9  12       13.94       -9.55     20.10 o 
  -7  -9  12      124.90      133.24     26.62 o 
  -6  -9  12       67.92       50.66     20.97 o 
  -5  -9  12       88.67       35.54     24.89 o 
  -4  -9  12      344.82      369.61     41.17 o 
  -3  -9  12      470.49      492.13     59.82 o 
  -2  -9  12      194.66      196.63     47.05 o 
  -1  -9  12        0.02      -18.05     23.72 o 
   0  -9  12       34.57       18.94     31.38 o 
   1  -9  12       14.07      -18.16     26.00 o 
   2  -9  12      692.90      706.70     73.87 o 
   3  -9  12      863.81      924.27     85.54 o 
   4  -9  12      366.14      403.26     68.71 o 
   5  -9  12       26.26       -2.00     38.22 o 
  -9  -8  12      192.51      277.13     53.54 o 
  -8  -8  12      158.45      151.81     26.26 o 
  -7  -8  12        1.57      -23.07     15.38 o 
  -6  -8  12       45.44       16.66     16.08 o 
  -5  -8  12       26.80       11.60     21.11 o 
  -4  -8  12      447.09      476.66     41.50 o 
  -3  -8  12      895.34      994.63     56.61 o 
  -2  -8  12      817.89      983.26     78.04 o 
  -1  -8  12      297.99      212.79     45.55 o 
   0  -8  12        6.34      -24.05     23.27 o 
   1  -8  12        5.04      -13.28     22.61 o 
   2  -8  12       41.64        9.22     26.61 o 
   3  -8  12      583.86      564.45     68.43 o 
   4  -8  12      601.18      546.90     72.10 o 
   5  -8  12      244.27      208.57     56.27 o 
  -9  -7  12      306.57      362.23     34.87 o 
  -8  -7  12      599.49      687.03     38.95 o 
  -7  -7  12      421.73      497.23     33.90 o 
  -6  -7  12        8.84      -13.74     14.74 o 
  -5  -7  12       61.95       44.81     20.95 o 
  -4  -7  12       14.40       -7.25     15.94 o 
  -3  -7  12      652.25      691.49     73.54 o 
  -2  -7  12     1630.59     1825.16    101.04 o 
  -1  -7  12     1211.14     1232.32     84.10 o 
   0  -7  12       26.79      -12.78     23.72 o 
   1  -7  12      142.79       84.76     34.44 o 
   2  -7  12        1.47       -5.44     25.83 o 
   3  -7  12       18.29      -20.77     25.05 o 
   4  -7  12      242.10      217.79     54.77 o 
   5  -7  12      211.15       93.98     49.88 o 
   6  -7  12       55.69       46.55     42.60 o 
 -10  -6  12        0.35      -14.05     32.66 o 
  -9  -6  12      165.60      185.52     50.82 o 
  -8  -6  12      718.84      831.26     41.57 o 
  -7  -6  12     1185.93     1249.65     47.46 o 
  -6  -6  12      451.04      439.70     51.35 o 
  -5  -6  12        3.46      -23.43     15.62 o 
  -4  -6  12       93.68       50.15     23.24 o 
  -3  -6  12        4.96      -25.58     17.05 o 
  -2  -6  12      419.97      373.40     35.53 o 
  -1  -6  12     1470.16     1482.50     87.82 o 
   0  -6  12      481.75      404.98     52.66 o 
   1  -6  12        2.10      -24.05     18.72 o 
   2  -6  12      893.98      900.66     74.54 o 
   3  -6  12      395.36      427.31     62.21 o 
   4  -6  12       22.86      -34.44     29.38 o 
   5  -6  12       40.76      -19.94     35.22 o 
   6  -6  12       23.29       25.44     38.55 o 
 -10  -5  12        2.34        8.39     31.55 o 
  -9  -5  12        4.75        6.83     29.38 o 
  -8  -5  12      117.67      124.53     43.71 o 
  -7  -5  12      767.48      804.78     49.11 o 
  -6  -5  12     1197.24     1348.59     59.71 o 
  -5  -5  12      143.19      136.13     27.24 o 
  -4  -5  12      256.82      199.18     30.10 o 
  -3  -5  12      340.84      313.27     70.24 o 
  -2  -5  12      378.60      430.99     35.89 o 
  -1  -5  12      127.76      126.70     34.22 o 
   0  -5  12      578.65      571.06     57.38 o 
   1  -5  12       38.38       12.39     26.50 o 
   2  -5  12      392.04      419.48     56.32 o 
   3  -5  12     1713.83     1776.61    107.26 o 
   4  -5  12     1064.93     1067.24     89.09 o 
   5  -5  12      142.15       90.82     46.66 o 
   6  -5  12        1.98      -18.83     32.77 o 
 -10  -4  12       23.70       37.55     38.99 o 
  -9  -4  12       90.38      103.26     43.99 o 
  -8  -4  12       96.68       62.21     36.38 o 
  -7  -4  12       22.94       -0.72     27.05 o 
  -6  -4  12      576.19      605.06     40.75 o 
  -5  -4  12      352.90      365.08     34.05 o 
  -4  -4  12      187.87      107.23     40.60 o 
  -3  -4  12     2306.83     2274.07     76.94 o 
  -2  -4  12     1372.02     1377.77     44.28 o 
  -1  -4  12      874.68      943.63     46.14 o 
   0  -4  12        3.07       -9.83     19.77 o 
   1  -4  12       11.15      -12.83     22.05 o 
   2  -4  12       87.88       32.16     29.77 o 
   3  -4  12      994.72      955.38     82.32 o 
   4  -4  12     1547.03     1802.55    113.53 o 
   5  -4  12      868.56      890.39     84.82 o 
   6  -4  12      119.60      105.37     46.88 o 
 -10  -3  12        1.20       -5.89     35.60 o 
  -9  -3  12      238.47      193.85     50.88 o 
  -8  -3  12      958.85     1029.53     84.71 o 
  -7  -3  12      875.76      887.61     76.87 o 
  -6  -3  12      115.89       63.38     37.44 o 
  -5  -3  12       79.26       47.15     19.38 o 
  -4  -3  12       45.71       18.96     17.36 o 
  -3  -3  12      205.06      228.22     23.31 o 
  -2  -3  12     3362.97     3627.02     73.39 o 
  -1  -3  12     3314.09     3433.60     71.87 o 
   0  -3  12     1019.25      913.19     47.89 o 
   1  -3  12      194.68      151.19     37.88 o 
   2  -3  12        4.99      -24.72     21.55 o 
   3  -3  12      146.05      101.37     41.16 o 
   4  -3  12      530.88      499.46     71.10 o 
   5  -3  12      650.03      657.10     76.37 o 
   6  -3  12      321.37      348.27     66.32 o 
 -10  -2  12       23.23      -35.44     34.99 o 
  -9  -2  12       38.66      -10.61     30.88 o 
  -8  -2  12      649.87      720.64     73.26 o 
  -7  -2  12     2533.24     2721.77    129.70 o 
  -6  -2  12     2076.24     2135.54    109.04 o 
  -5  -2  12      352.03      366.71     53.27 o 
  -4  -2  12       76.33       63.20     15.46 o 
  -3  -2  12      226.03      210.07     21.37 o 
  -2  -2  12      217.52      186.67     21.54 o 
  -1  -2  12     2555.69     2748.85     62.78 o 
   0  -2  12     2148.27     2132.88     55.35 o 
   1  -2  12      640.36      679.23     45.29 o 
   2  -2  12       11.53      -16.35     17.88 o 
   3  -2  12       33.76      -33.83     22.55 o 
   4  -2  12       11.77      -48.24     32.16 o 
   5  -2  12      133.00       87.54     44.05 o 
   6  -2  12      174.28      189.85     54.32 o 
 -10  -1  12        0.02      -30.55     33.88 o 
  -9  -1  12        5.14      -35.66     32.44 o 
  -8  -1  12       97.80       18.77     39.77 o 
  -7  -1  12     1118.66     1122.12     83.71 o 
  -6  -1  12     2799.00     2768.70    122.59 o 
  -5  -1  12     1410.29     1522.88     60.57 o 
  -4  -1  12      208.30      176.95     26.83 o 
  -3  -1  12      703.51      721.93     32.36 o 
  -2  -1  12       63.87       50.18     14.81 o 
  -1  -1  12       64.71       21.86     19.25 o 
   0  -1  12      996.41      911.48     49.93 o 
   1  -1  12      863.42      938.87     51.49 o 
   2  -1  12       49.41       21.98     19.69 o 
   3  -1  12      317.64      302.57     38.29 o 
   4  -1  12      360.38      351.10     63.10 o 
   5  -1  12       64.30       45.94     40.10 o 
   6  -1  12        0.64       -7.22     35.49 o 
 -10   0  12      134.49       73.71     41.88 o 
  -9   0  12        0.93       -7.11     33.60 o 
  -8   0  12       53.05        5.89     31.99 o 
  -7   0  12        5.02      -32.66     21.77 o 
  -6   0  12      565.60      543.15     39.06 o 
  -5   0  12     1202.18     1184.64     52.89 o 
  -4   0  12      132.70      113.31     24.37 o 
  -3   0  12        0.28       -1.97     15.95 o 
  -2   0  12     1397.28     1508.58     45.82 o 
  -1   0  12     1278.69     1288.81     55.89 o 
   0   0  12       35.00       13.04     19.60 o 
   1   0  12       35.59      -19.04     18.32 o 
   2   0  12       74.97       39.01     42.99 o 
   3   0  12      131.93      121.02     29.08 o 
   4   0  12      639.98      698.54     72.82 o 
   5   0  12      615.12      639.16     77.99 o 
 -10   1  12      219.00      132.70     49.44 o 
  -9   1  12       12.64       -6.72     28.88 o 
  -8   1  12      213.29      149.14     45.32 o 
  -7   1  12      299.46      314.61     55.77 o 
  -6   1  12        3.99      -24.90     16.60 o 
  -5   1  12      232.33      211.65     29.84 o 
  -4   1  12      190.73      171.41     27.41 o 
  -3   1  12      393.22      392.61     34.59 o 
  -2   1  12     1622.83     1629.25     91.93 o 
  -1   1  12     2240.20     2281.56     83.21 o 
   0   1  12      983.50      982.85     53.17 o 
   1   1  12      210.17      152.41     30.23 o 
   2   1  12       17.97      -22.54     19.00 o 
   3   1  12       77.76       37.19     25.84 o 
   4   1  12      354.52      311.02     42.36 o 
   5   1  12      562.52      641.77     77.43 o 
 -10   2  12      137.29      144.08     50.38 o 
  -9   2  12       17.99       -0.28     32.94 o 
  -8   2  12       61.74       69.26     41.16 o 
  -7   2  12     1107.92     1099.08     54.84 o 
  -6   2  12     1041.01     1042.76     52.34 o 
  -5   2  12      211.13      208.11     43.74 o 
  -4   2  12        0.18      -24.49     16.34 o 
  -3   2  12        2.77      -31.61     24.50 o 
  -2   2  12      714.25      711.48     67.82 o 
  -1   2  12     2118.71     2157.37    111.59 o 
   0   2  12     2828.62     2956.63     90.47 o 
   1   2  12     1203.33     1305.53     62.73 o 
   2   2  12      209.17      206.22     33.77 o 
   3   2  12        0.25      -28.10     18.73 o 
   4   2  12       35.69       -6.68     26.02 o 
   5   2  12      156.11      203.79     40.10 o 
  -9   3  12       15.59      -52.91     35.27 o 
  -8   3  12       20.14      -28.76     19.17 o 
  -7   3  12      350.26      274.35     35.88 o 
  -6   3  12     1487.13     1578.87     65.81 o 
  -5   3  12     1928.42     1991.56     90.73 o 
  -4   3  12      745.17      773.13     66.60 o 
  -3   3  12       92.52       30.99     37.94 o 
  -2   3  12       15.37      -41.24     27.49 o 
  -1   3  12      244.45      161.69     47.88 o 
   0   3  12     1153.28     1167.61     87.15 o 
   1   3  12     1532.67     1600.87    107.90 o 
   2   3  12      601.35      634.63     49.22 o 
   3   3  12       16.11      -31.54     26.30 o 
   4   3  12       31.16      -26.08     22.73 o 
  -9   4  12       88.55       54.84     28.41 o 
  -8   4  12       12.58      -32.01     21.34 o 
  -7   4  12       30.32      -20.33     22.01 o 
  -6   4  12      668.54      639.35     46.42 o 
  -5   4  12     1492.14     1465.17     62.83 o 
  -4   4  12     1347.01     1374.24     89.04 o 
  -3   4  12      301.63      274.67     52.60 o 
  -2   4  12        2.33      -24.50     32.22 o 
  -1   4  12      114.68       58.88     39.77 o 
   0   4  12        9.88      -33.33     29.88 o 
   1   4  12      182.42      107.09     43.94 o 
   2   4  12      300.40      326.00     60.32 o 
   3   4  12       31.13        8.05     25.56 o 
  -8   5  12        6.79      -18.05     23.16 o 
  -7   5  12       90.68       37.57     27.32 o 
  -6   5  12        3.43      -31.28     20.93 o 
  -5   5  12      222.89      129.81     42.27 o 
  -4   5  12      720.75      739.14     70.99 o 
  -3   5  12      311.85      324.72     59.99 o 
  -2   5  12       22.68       32.72     34.77 o 
  -1   5  12      244.12      233.57     52.43 o 
   0   5  12      452.38      503.24     73.26 o 
   1   5  12      110.17       39.05     41.16 o 
   2   5  12        3.26      -19.44     32.33 o 
  -7   6  12      131.52       83.73     29.96 o 
  -6   6  12      426.02      352.99     59.88 o 
  -5   6  12      177.00      132.86     44.16 o 
  -4   6  12        3.97       14.33     35.16 o 
  -3   6  12       29.78        0.11     35.10 o 
  -2   6  12        0.82      -32.49     28.33 o 
  -1   6  12      391.22      435.92     73.15 o 
   0   6  12      685.10      655.71     77.82 o 
   1   6  12      587.89      661.49     77.04 o 
  -5   7  12      821.87      814.51     77.15 o 
  -4   7  12      475.29      552.84     69.43 o 
  -3   7  12      143.47      103.04     42.71 o 
  -2   7  12       36.77       14.00     38.99 o 
  -1   7  12       95.49       88.76     51.93 o 
  -2 -12  13        1.72      -56.10     37.88 o 
  -1 -12  13       82.16       33.83     45.16 o 
  -5 -11  13        0.89       -7.50     34.66 o 
  -4 -11  13       86.71       65.21     38.33 o 
  -3 -11  13      225.79      246.84     56.88 o 
  -2 -11  13       19.53       -5.67     38.27 o 
  -1 -11  13       71.47       -0.39     41.10 o 
   0 -11  13      410.42      502.41     76.76 o 
   1 -11  13      255.36      303.22     63.82 o 
   2 -11  13       12.56       -4.17     35.33 o 
  -6 -10  13       86.77       61.30     27.64 o 
  -5 -10  13      326.30      400.48     64.43 o 
  -4 -10  13       74.46       34.22     37.38 o 
  -3 -10  13        0.13      -21.27     31.33 o 
  -2 -10  13      105.04       76.60     39.44 o 
  -1 -10  13        0.06      -38.38     27.83 o 
   0 -10  13      225.88      209.79     53.66 o 
   1 -10  13      788.26      818.57     82.37 o 
   2 -10  13      566.00      654.77     79.98 o 
   3 -10  13       41.34       21.83     36.94 o 
  -7  -9  13        8.84      -23.16     17.28 o 
  -6  -9  13       51.39       15.77     29.83 o 
  -5  -9  13      338.29      328.44     41.28 o 
  -4  -9  13      592.35      685.16     50.36 o 
  -3  -9  13      240.64      272.62     55.66 o 
  -2  -9  13       26.99      -33.33     25.44 o 
  -1  -9  13        3.63      -19.22     26.72 o 
   0  -9  13      108.22       30.22     33.66 o 
   1  -9  13      347.30      324.72     58.66 o 
   2  -9  13      468.54      524.96     69.65 o 
   3  -9  13      446.10      418.75     69.93 o 
   4  -9  13       25.76        3.28     35.77 o 
  -8  -8  13        7.86      -12.47     17.96 o 
  -7  -8  13        1.31      -23.96     15.98 o 
  -6  -8  13        0.09      -19.99     19.38 o 
  -5  -8  13      195.11      198.92     34.52 o 
  -4  -8  13      884.86     1042.11     58.71 o 
  -3  -8  13      914.00      957.32     81.48 o 
  -2  -8  13      168.65      152.25     44.49 o 
  -1  -8  13        0.66      -32.49     21.66 o 
   0  -8  13       52.63       30.83     30.16 o 
   1  -8  13        7.59       -3.17     27.44 o 
   2  -8  13      361.78      308.94     57.16 o 
   3  -8  13      254.25      174.80     53.49 o 
   4  -8  13      133.52      122.14     51.60 o 
  -9  -7  13      369.47      330.49     63.60 o 
  -8  -7  13      220.88      230.73     30.74 o 
  -7  -7  13        8.71      -21.86     19.68 o 
  -6  -7  13       59.83       15.59     22.64 o 
  -5  -7  13        9.23      -15.85     18.00 o 
  -4  -7  13      141.29      180.30     58.21 o 
  -3  -7  13      683.89      743.50     48.37 o 
  -2  -7  13      950.75      835.23     73.21 o 
  -1  -7  13        0.12      -35.41     23.61 o 
   0  -7  13      241.85      175.69     45.05 o 
   1  -7  13      339.11      216.18     49.94 o 
   2  -7  13       96.93       79.32     40.16 o 
   3  -7  13       75.51       12.72     35.22 o 
   4  -7  13       97.86       70.32     44.60 o 
   5  -7  13        2.53      -12.33     35.44 o 
  -9  -6  13      241.69      277.78     58.04 o 
  -8  -6  13      392.45      473.91     68.21 o 
  -7  -6  13      136.03       82.53     31.16 o 
  -6  -6  13       17.09      -25.04     18.22 o 
  -5  -6  13      494.44      474.74     40.92 o 
  -4  -6  13       60.96       28.55     21.09 o 
  -3  -6  13       71.32       17.74     19.59 o 
  -2  -6  13      213.97      177.40     30.10 o 
  -1  -6  13      170.81      130.70     40.71 o 
   0  -6  13      317.95      209.29     46.55 o 
   1  -6  13     1082.46     1009.42     82.10 o 
   2  -6  13      948.49     1004.76     85.26 o 
   3  -6  13      281.42      170.80     51.05 o 
   4  -6  13        1.47      -39.16     26.11 o 
   5  -6  13       24.62       -4.05     34.66 o 
  -9  -5  13       15.24       40.49     36.83 o 
  -8  -5  13      199.10      165.80     46.66 o 
  -7  -5  13      263.04      277.00     55.21 o 
  -6  -5  13        1.89      -26.58     17.72 o 
  -5  -5  13      288.80      234.68     34.81 o 
  -4  -5  13     1708.64     1897.92     70.95 o 
  -3  -5  13     1308.30     1431.61     60.58 o 
  -2  -5  13       37.06       19.76     18.93 o 
  -1  -5  13       97.03       77.54     31.77 o 
   0  -5  13        4.34      -28.72     24.83 o 
   1  -5  13      685.64      696.76     68.71 o 
   2  -5  13     1951.65     2020.56    118.14 o 
   3  -5  13     1373.33     1381.24    101.54 o 
   4  -5  13      246.95      227.24     55.16 o 
   5  -5  13        0.21      -47.49     31.66 o 
 -10  -4  13      208.40      201.68     58.04 o 
  -9  -4  13      221.24      277.28     60.71 o 
  -8  -4  13       19.56       29.72     34.33 o 
  -7  -4  13       42.88       12.78     32.72 o 
  -6  -4  13       84.88       63.88     36.16 o 
  -5  -4  13      208.70      170.74     28.78 o 
  -4  -4  13      893.93      961.24     51.25 o 
  -3  -4  13     1174.29     1156.98     54.47 o 
  -2  -4  13     2229.13     2320.76     61.40 o 
  -1  -4  13       25.06      -21.19     16.25 o 
   0  -4  13        7.45       -1.67     23.72 o 
   1  -4  13       29.13        8.78     27.72 o 
   2  -4  13      540.62      597.50     68.93 o 
   3  -4  13     1086.80     1223.21     97.09 o 
   4  -4  13      724.89      708.81     78.04 o 
   5  -4  13       80.40       66.21     42.10 o 
 -10  -3  13      210.78      153.97     52.88 o 
  -9  -3  13      850.19      849.78     85.26 o 
  -8  -3  13      815.91      828.07     79.43 o 
  -7  -3  13      135.32       89.59     39.16 o 
  -6  -3  13       15.82       -3.83     26.99 o 
  -5  -3  13       58.86       42.77     31.77 o 
  -4  -3  13      402.20      399.89     34.72 o 
  -3  -3  13     2299.26     2398.10     60.07 o 
  -2  -3  13     1080.30     1128.44     47.49 o 
  -1  -3  13      816.01      806.32     36.94 o 
   0  -3  13       21.34      -15.69     17.98 o 
   1  -3  13        0.79      -30.77     21.94 o 
   2  -3  13        0.88      -40.16     26.77 o 
   3  -3  13      194.18      144.69     50.10 o 
   4  -3  13      352.80      326.99     62.71 o 
   5  -3  13      149.81      193.30     52.21 o 
 -10  -2  13       18.70       -6.89     37.88 o 
  -9  -2  13      421.25      527.90     73.99 o 
  -8  -2  13     1392.60     1398.85     98.54 o 
  -7  -2  13     1472.90     1500.66     97.43 o 
  -6  -2  13      229.84      230.40     46.77 o 
  -5  -2  13       52.87       41.66     28.33 o 
  -4  -2  13      285.01      309.71     85.79 o 
  -3  -2  13       21.13        0.73     13.26 o 
  -2  -2  13     2265.63     2368.89     59.84 o 
  -1  -2  13     1315.41     1354.02     45.82 o 
   0  -2  13      139.11       90.31     25.14 o 
   1  -2  13      126.60       90.80     25.15 o 
   2  -2  13      403.11      381.06     41.34 o 
   3  -2  13      102.04       26.83     44.82 o 
   4  -2  13       16.03      -13.94     32.11 o 
   5  -2  13       52.57       31.94     40.44 o 
 -10  -1  13       22.16       -6.55     35.77 o 
  -9  -1  13       22.49      -11.05     35.44 o 
  -8  -1  13      389.26      363.21     61.04 o 
  -7  -1  13      814.34      846.84     74.99 o 
  -6  -1  13      725.18      792.68     71.26 o 
  -5  -1  13        6.11      -19.30     16.80 o 
  -4  -1  13      281.97      268.99     30.98 o 
  -3  -1  13      399.66      355.03     33.50 o 
  -2  -1  13      298.91      261.95     25.39 o 
  -1  -1  13      218.33      155.79     30.06 o 
   0  -1  13      221.96      157.90     28.73 o 
   1  -1  13        6.88       -5.03     21.86 o 
   2  -1  13      678.41      766.02     50.98 o 
   3  -1  13      876.35      910.03     58.17 o 
   4  -1  13      269.60      279.39     60.16 o 
   5  -1  13       12.82      -18.61     34.66 o 
 -10   0  13       48.72       21.88     39.55 o 
  -9   0  13      187.30      137.09     49.94 o 
  -8   0  13       29.87       -8.00     35.33 o 
  -7   0  13      335.13      336.27     55.82 o 
  -6   0  13      197.56      197.13     43.88 o 
  -5   0  13        1.39      -23.53     15.69 o 
  -4   0  13      777.06      800.56     46.38 o 
  -3   0  13     1700.26     1801.67     80.37 o 
  -2   0  13      941.35     1013.09     75.21 o 
  -1   0  13      213.27      180.51     31.35 o 
   0   0  13        2.54      -23.64     15.76 o 
   1   0  13        7.80      -32.79     22.00 o 
   2   0  13      253.43      251.98     37.76 o 
   3   0  13      908.67      969.65     59.86 o 
   4   0  13      795.31      941.99     88.98 o 
   5   0  13      251.30      308.55     67.54 o 
  -9   1  13      325.57      407.26     66.10 o 
  -8   1  13      520.08      540.95     66.60 o 
  -7   1  13      397.64      386.93     59.43 o 
  -6   1  13       39.54        6.88     33.33 o 
  -5   1  13        7.75      -26.63     17.75 o 
  -4   1  13      253.95      235.86     32.46 o 
  -3   1  13     1990.85     2129.32    110.20 o 
  -2   1  13     3378.38     3683.86    145.25 o 
  -1   1  13     1080.01     1116.29     82.65 o 
   0   1  13      156.20      111.28     28.23 o 
   1   1  13       11.95      -10.86     18.95 o 
   2   1  13       33.36        3.31     27.30 o 
   3   1  13      258.18      273.37     59.21 o 
   4   1  13      524.71      659.07     55.54 o 
  -9   2  13      178.37      149.31     50.55 o 
  -8   2  13     1025.04      954.43     83.87 o 
  -7   2  13      908.53     1010.60     56.03 o 
  -6   2  13      717.55      706.41     46.28 o 
  -5   2  13       67.26       29.46     22.63 o 
  -4   2  13        5.62      -33.08     22.05 o 
  -3   2  13      167.38      152.80     49.05 o 
  -2   2  13     1138.24     1182.22     87.59 o 
  -1   2  13     2143.64     2386.44    120.53 o 
   0   2  13      961.13     1029.08     84.43 o 
   1   2  13       93.24       69.35     27.04 o 
   2   2  13       38.57       -2.27     22.88 o 
   3   2  13        3.96      -31.56     21.04 o 
   4   2  13       62.46       30.34     30.63 o 
  -9   3  13        1.99      -53.16     35.44 o 
  -8   3  13      216.09      200.91     59.10 o 
  -7   3  13     1364.59     1485.09     67.64 o 
  -6   3  13      972.62      952.16     54.47 o 
  -5   3  13      409.20      323.38     52.99 o 
  -4   3  13        0.00      -26.66     29.16 o 
  -3   3  13       38.11      -27.33     30.99 o 
  -2   3  13        8.57      -38.83     25.88 o 
  -1   3  13      330.31      332.99     59.49 o 
   0   3  13      700.73      710.70     72.38 o 
   1   3  13      230.12      222.18     53.43 o 
   2   3  13        5.17      -29.26     21.82 o 
   3   3  13      160.38      123.42     34.39 o 
  -8   4  13        2.25      -34.09     22.73 o 
  -7   4  13      117.80       91.66     29.83 o 
  -6   4  13      830.28      872.06     76.65 o 
  -5   4  13      474.76      442.58     62.27 o 
  -4   4  13       11.58      -22.61     28.05 o 
  -3   4  13      282.48      227.96     56.05 o 
  -2   4  13      437.15      450.30     66.93 o 
  -1   4  13       26.46       -9.89     31.77 o 
   0   4  13        9.87      -10.05     32.11 o 
   1   4  13       29.10       28.05     42.71 o 
   2   4  13        2.65      -43.44     31.49 o 
  -7   5  13      103.12       82.48     44.55 o 
  -6   5  13        0.61      -23.55     29.61 o 
  -5   5  13      105.49       64.10     40.33 o 
  -4   5  13       23.49      -23.77     31.16 o 
  -3   5  13      144.53      110.09     44.94 o 
  -2   5  13      574.75      624.94     73.93 o 
  -1   5  13      691.74      806.29     81.87 o 
   0   5  13      316.23      294.89     61.10 o 
   1   5  13       40.86      -20.39     40.44 o 
  -5   6  13       97.71       32.83     43.33 o 
  -4   6  13       10.01      -31.44     29.49 o 
  -3   6  13       77.94       52.88     46.27 o 
  -2   6  13      480.25      521.12     76.65 o 
  -1   6  13      831.40      987.59     95.70 o 
  -3 -11  14        2.67      -15.27     35.77 o 
  -2 -11  14      133.94      120.26     49.77 o 
  -1 -11  14      365.40      364.21     69.38 o 
  -5 -10  14       81.39      102.65     47.55 o 
  -4 -10  14       21.37      -12.11     37.49 o 
  -3 -10  14       15.01      -14.50     27.33 o 
  -2 -10  14        0.87      -17.27     30.49 o 
  -1 -10  14      181.63      158.53     49.77 o 
   0 -10  14      532.11      669.37     80.98 o 
   1 -10  14      293.32      301.50     61.66 o 
  -6  -9  14      285.75      278.61     40.24 o 
  -5  -9  14      364.58      419.01     54.21 o 
  -4  -9  14       56.42       23.22     37.88 o 
  -3  -9  14       11.29      -29.05     28.38 o 
  -2  -9  14        3.21      -20.83     27.22 o 
  -1  -9  14        7.24      -16.66     26.00 o 
   0  -9  14      209.18      208.91     51.43 o 
   1  -9  14      297.25      308.00     62.04 o 
   2  -9  14      105.67       77.43     48.27 o 
  -7  -8  14        0.76      -30.02     20.01 o 
  -6  -8  14      128.32      101.56     29.42 o 
  -5  -8  14      436.40      552.41     48.63 o 
  -4  -8  14      346.77      385.85     43.40 o 
  -3  -8  14       28.32      -16.50     32.72 o 
  -2  -8  14       56.55      -22.22     32.33 o 
  -1  -8  14       85.33       64.77     38.27 o 
   0  -8  14       25.76       18.33     30.61 o 
   1  -8  14       62.83       43.49     33.88 o 
   2  -8  14      150.66      122.03     48.49 o 
   3  -8  14       15.67      -46.07     30.72 o 
  -8  -7  14        5.77       21.27     34.83 o 
  -7  -7  14      101.49       72.80     27.87 o 
  -6  -7  14       63.01       48.64     24.75 o 
  -5  -7  14       68.94       54.76     26.38 o 
  -4  -7  14      416.46      482.79     68.29 o 
  -3  -7  14      171.70      131.42     29.76 o 
  -2  -7  14       20.59      -37.08     24.72 o 
  -1  -7  14      632.26      547.40     67.60 o 
   0  -7  14      600.87      623.27     69.43 o 
   1  -7  14      128.85       95.04     40.33 o 
   2  -7  14        0.28      -27.44     26.83 o 
   3  -7  14       38.96      -25.83     33.22 o 
   4  -7  14        2.62      -34.49     30.61 o 
  -8  -6  14       16.56       12.83     37.10 o 
  -7  -6  14       82.73       96.43     42.83 o 
  -6  -6  14      443.05      460.22     44.50 o 
  -5  -6  14      228.16      216.07     35.04 o 
  -4  -6  14       14.51       -5.63     18.92 o 
  -3  -6  14       64.34       27.12     20.40 o 
  -2  -6  14       22.57       -4.80     18.33 o 
  -1  -6  14      289.24      240.29     51.27 o 
   0  -6  14     1426.46     1458.34     99.65 o 
   1  -6  14     1109.76     1246.49     94.76 o 
   2  -6  14      229.64      208.91     53.71 o 
   3  -6  14       18.39        0.78     31.72 o 
   4  -6  14       10.38      -26.83     29.27 o 
  -9  -5  14       18.29       -6.67     32.05 o 
  -8  -5  14       17.78       31.27     35.88 o 
  -7  -5  14       38.38       56.93     37.38 o 
  -6  -5  14      588.26      639.99     68.82 o 
  -5  -5  14     1098.79     1164.86     59.11 o 
  -4  -5  14      570.49      603.18     44.00 o 
  -3  -5  14      136.18      138.63     27.33 o 
  -2  -5  14        0.30      -25.04     16.69 o 
  -1  -5  14       15.21       10.72     26.83 o 
   0  -5  14      384.37      400.04     61.60 o 
   1  -5  14     1342.05     1414.46    102.43 o 
   2  -5  14     1255.64     1216.94     95.93 o 
   3  -5  14      133.81      107.65     44.49 o 
   4  -5  14        0.00      -27.61     32.33 o 
  -9  -4  14       60.36       92.37     41.94 o 
  -8  -4  14        9.90       -6.61     32.38 o 
  -7  -4  14       27.90       40.88     36.55 o 
  -6  -4  14      104.45       77.65     37.99 o 
  -5  -4  14     1167.47     1226.27     86.93 o 
  -4  -4  14     1400.12     1538.25     65.07 o 
  -3  -4  14      758.16      820.32     48.65 o 
  -2  -4  14       70.67       36.46     17.33 o 
  -1  -4  14        2.21      -21.83     20.05 o 
   0  -4  14       37.51       57.82     36.22 o 
   1  -4  14      250.02      178.86     49.88 o 
   2  -4  14      368.57      291.28     62.77 o 
   3  -4  14      430.15      388.09     64.82 o 
   4  -4  14       13.63       12.66     34.83 o 
  -9  -3  14      387.10      416.09     69.82 o 
  -8  -3  14      176.37      149.92     46.27 o 
  -7  -3  14       11.56       14.39     28.72 o 
  -6  -3  14       48.72       32.66     31.49 o 
  -5  -3  14       34.11       23.94     28.66 o 
  -4  -3  14      695.07      745.03     65.65 o 
  -3  -3  14      959.43      949.15     40.72 o 
  -2  -3  14      252.34      216.29     27.79 o 
  -1  -3  14        1.41      -23.06     15.37 o 
   0  -3  14      204.44      150.58     30.02 o 
   1  -3  14       39.54      -20.27     31.38 o 
   2  -3  14       33.28      -21.38     37.94 o 
   3  -3  14       55.97        7.83     35.44 o 
   4  -3  14       27.00       26.66     37.55 o 
  -9  -2  14      539.01      583.45     78.26 o 
  -8  -2  14      402.35      469.25     70.04 o 
  -7  -2  14       24.44       10.50     34.83 o 
  -6  -2  14      243.03      275.73     51.71 o 
  -5  -2  14      359.37      431.64     56.43 o 
  -4  -2  14       73.09       46.88     31.83 o 
  -3  -2  14      143.11       97.22     25.83 o 
  -2  -2  14      848.33      887.75     39.55 o 
  -1  -2  14        2.74      -25.51     17.42 o 
   0  -2  14      413.36      418.60     67.15 o 
   1  -2  14      978.95     1081.45     61.21 o 
   2  -2  14      439.46      456.41     72.38 o 
   3  -2  14        2.51      -47.74     31.83 o 
   4  -2  14        6.17        3.44     32.27 o 
  -9  -1  14       65.85        9.16     41.10 o 
  -8  -1  14      260.23      294.22     57.66 o 
  -7  -1  14      105.25      109.04     43.21 o 
  -6  -1  14      145.59      165.80     46.55 o 
  -5  -1  14      879.36     1016.03     75.71 o 
  -4  -1  14      763.66      847.91     48.80 o 
  -3  -1  14      165.97      100.70     25.49 o 
  -2  -1  14       46.97       -6.39     27.88 o 
  -1  -1  14       27.63      -10.19     20.44 o 
   0  -1  14      178.34      166.35     31.62 o 
   1  -1  14      808.45      873.62     54.81 o 
   2  -1  14     1007.08     1100.89     63.33 o 
   3  -1  14      483.96      589.94     79.82 o 
   4  -1  14       33.09       20.83     38.88 o 
  -9   0  14       67.77       40.55     42.10 o 
  -8   0  14        2.09      -44.27     32.27 o 
  -7   0  14       22.33       -4.94     36.10 o 
  -6   0  14       62.71       27.72     32.77 o 
  -5   0  14      864.92      939.28     54.14 o 
  -4   0  14     1803.99     2029.42     73.77 o 
  -3   0  14     1460.67     1577.20     96.04 o 
  -2   0  14       47.02      -16.94     33.27 o 
  -1   0  14       54.50       19.72     36.49 o 
   0   0  14       31.29      -28.83     19.36 o 
   1   0  14      317.98      280.15     39.43 o 
   2   0  14      782.04      864.71     58.38 o 
   3   0  14      662.99      768.46     57.77 o 
  -9   1  14      584.33      565.06     71.76 o 
  -8   1  14      303.62      307.00     63.60 o 
  -7   1  14        3.08      -39.08     26.05 o 
  -6   1  14        3.03      -29.36     19.57 o 
  -5   1  14      149.42      138.16     30.47 o 
  -4   1  14     1112.98     1192.94     87.82 o 
  -3   1  14     1745.24     1830.71    105.37 o 
  -2   1  14     1932.69     1991.63    110.15 o 
  -1   1  14       28.08       27.72     32.60 o 
   0   1  14       14.63      -27.16     33.60 o 
   1   1  14        3.08      -39.25     27.41 o 
   2   1  14       78.29       27.50     26.44 o 
   3   1  14      330.09      363.65     67.54 o 
  -8   2  14      789.69      774.19     82.04 o 
  -7   2  14      354.82      403.98     65.43 o 
  -6   2  14       13.68      -32.57     22.70 o 
  -5   2  14       15.98      -42.99     28.66 o 
  -4   2  14       10.36      -44.24     29.49 o 
  -3   2  14      575.52      648.99     71.04 o 
  -2   2  14      577.57      611.94     68.43 o 
  -1   2  14      548.67      582.83     71.04 o 
   0   2  14       10.26       -6.44     30.77 o 
   1   2  14      145.92       93.37     42.83 o 
   2   2  14      111.95       82.54     32.21 o 
  -7   3  14      583.91      572.10     47.43 o 
  -6   3  14       61.21       27.83     36.72 o 
  -5   3  14       69.39       26.38     35.55 o 
  -4   3  14      304.21      206.68     54.27 o 
  -3   3  14      123.92       48.60     42.99 o 
  -2   3  14      127.36      103.09     44.49 o 
  -1   3  14      123.00       78.15     41.94 o 
   0   3  14       10.83      -25.11     34.27 o 
   1   3  14      118.61       55.99     41.44 o 
  -6   4  14      106.54       39.60     38.99 o 
  -5   4  14       45.13       16.27     36.72 o 
  -4   4  14      532.23      494.63     69.65 o 
  -3   4  14      672.37      674.65     77.26 o 
  -2   4  14      399.52      427.20     68.99 o 
  -1   4  14        4.30      -48.49     34.72 o 
   0   4  14        2.53      -32.66     40.27 o 
  -4   5  14      281.44      289.28     62.43 o 
  -3   5  14      822.77      917.05     91.54 o 
  -3 -10  15        1.76      -12.00     29.49 o 
  -2 -10  15       90.34       79.98     46.99 o 
  -1 -10  15      285.90      453.58     74.15 o 
  -5  -9  15       40.58       13.33     28.64 o 
  -4  -9  15       32.22      -25.22     34.55 o 
  -3  -9  15       42.52       -7.05     37.16 o 
  -2  -9  15        7.78       13.50     33.22 o 
  -1  -9  15       70.94       76.71     41.55 o 
   0  -9  15      136.88       91.76     47.66 o 
   1  -9  15       35.80      -39.05     36.55 o 
  -6  -8  15      211.90      217.03     39.12 o 
  -5  -8  15      140.01      106.94     32.72 o 
  -4  -8  15        2.14      -30.44     20.30 o 
  -3  -8  15      300.78      266.62     58.99 o 
  -2  -8  15      329.83      357.71     63.88 o 
  -1  -8  15      105.98       85.32     41.77 o 
   0  -8  15        5.71      -23.11     25.50 o 
   1  -8  15       21.79      -12.11     37.60 o 
   2  -8  15        0.19      -44.99     29.99 o 
  -7  -7  15       92.08       27.77     40.88 o 
  -6  -7  15        2.53      -31.30     20.86 o 
  -5  -7  15      127.20      103.23     30.15 o 
  -4  -7  15       24.97       -6.56     22.34 o 
  -3  -7  15       77.83       48.72     25.97 o 
  -2  -7  15      813.46      839.79     80.93 o 
  -1  -7  15      964.27     1130.12     92.82 o 
   0  -7  15      284.64      310.61     59.49 o 
   1  -7  15        5.61      -14.61     30.83 o 
   2  -7  15       17.16      -15.83     34.38 o 
  -7  -6  15      446.39      567.06     75.49 o 
  -6  -6  15      297.90      357.77     61.04 o 
  -5  -6  15       42.01       32.00     25.28 o 
  -4  -6  15       24.60       -7.85     20.39 o 
  -3  -6  15        0.73      -17.25     19.02 o 
  -2  -6  15      210.19      196.85     47.77 o 
  -1  -6  15     1089.02     1225.71     96.65 o 
   0  -6  15      930.78      951.77     87.37 o 
   1  -6  15      307.17      343.05     63.43 o 
   2  -6  15        0.20        4.89     34.33 o 
   3  -6  15       51.88        8.89     40.77 o 
  -8  -5  15       38.01       -5.89     32.27 o 
  -7  -5  15      376.55      405.26     65.77 o 
  -6  -5  15      804.03      780.96     76.87 o 
  -5  -5  15      441.41      516.40     64.04 o 
  -4  -5  15       59.32       43.68     25.16 o 
  -3  -5  15        0.21      -10.42     19.44 o 
  -2  -5  15        2.94      -25.81     17.20 o 
  -1  -5  15      139.02      106.70     40.49 o 
   0  -5  15      633.06      719.03     77.65 o 
   1  -5  15      406.74      353.66     67.32 o 
   2  -5  15       83.99       53.77     37.38 o 
   3  -5  15        7.50       15.94     35.99 o 
  -8  -4  15       16.61      -12.16     31.49 o 
  -7  -4  15       30.77       45.77     35.49 o 
  -6  -4  15      487.44      533.07     64.38 o 
  -5  -4  15      776.12      877.95     75.99 o 
  -4  -4  15      385.99      422.73     40.98 o 
  -3  -4  15        8.26      -19.45     18.59 o 
  -2  -4  15      161.85      108.91     26.76 o 
  -1  -4  15        3.41       -3.05     31.33 o 
   0  -4  15       38.49        8.33     34.49 o 
   1  -4  15      202.18      105.65     48.82 o 
   2  -4  15       66.94       44.71     43.60 o 
   3  -4  15       16.72       -3.61     31.27 o 
  -8  -3  15       48.15       66.21     39.38 o 
  -7  -3  15      177.80      250.90     53.60 o 
  -6  -3  15        9.86      -29.55     28.33 o 
  -5  -3  15      195.60      200.91     47.66 o 
  -4  -3  15      284.26      350.32     55.49 o 
  -3  -3  15      162.70      127.39     27.62 o 
  -2  -3  15       55.76        8.85     21.37 o 
  -1  -3  15      830.33      906.26     54.11 o 
   0  -3  15      267.33      270.85     39.31 o 
   1  -3  15       28.87      -47.91     31.94 o 
   2  -3  15       19.72      -44.99     29.99 o 
   3  -3  15        1.33       -3.55     33.27 o 
  -8  -2  15        8.71       -8.61     33.05 o 
  -7  -2  15      348.26      375.98     61.04 o 
  -6  -2  15      472.24      486.24     60.43 o 
  -5  -2  15      146.09      195.85     44.99 o 
  -4  -2  15       27.30      -10.16     30.22 o 
  -3  -2  15       28.03        5.87     19.91 o 
  -2  -2  15       93.09       69.71     37.66 o 
  -1  -2  15      359.16      377.87     41.75 o 
   0  -2  15     1164.95     1338.03     99.15 o 
   1  -2  15      486.58      529.58     49.59 o 
   2  -2  15       71.25      -20.05     36.77 o 
   3  -2  15        1.27      -28.44     34.83 o 
  -8  -1  15        1.52      -17.27     33.99 o 
  -7  -1  15      274.97      267.84     56.38 o 
  -6  -1  15     1010.56     1041.86     82.65 o 
  -5  -1  15      813.18     1013.09     79.49 o 
  -4  -1  15      325.74      291.87     56.91 o 
  -3  -1  15        0.05      -15.27     31.83 o 
  -2  -1  15       15.02      -13.28     29.16 o 
  -1  -1  15      485.31      494.18     62.21 o 
   0  -1  15      707.50      773.18     54.40 o 
   1  -1  15      870.29     1034.86     62.64 o 
   2  -1  15      308.70      304.85     43.52 o 
  -8   0  15        0.92      -42.33     34.99 o 
  -7   0  15       39.54       15.61     35.94 o 
  -6   0  15      597.75      619.88     72.04 o 
  -5   0  15     1315.31     1517.21     94.54 o 
  -4   0  15      863.25      942.54     80.37 o 
  -3   0  15      266.69      257.23     54.77 o 
  -2   0  15       28.84       19.66     33.38 o 
  -1   0  15       40.86       -6.61     33.66 o 
   0   0  15       98.06       94.70     42.71 o 
   1   0  15      397.04      392.50     46.45 o 
   2   0  15      436.07      485.68     50.50 o 
  -7   1  15       20.33      -10.89     35.10 o 
  -6   1  15       39.75       20.77     37.44 o 
  -5   1  15      414.58      461.19     68.54 o 
  -4   1  15     1020.73     1015.36     84.04 o 
  -3   1  15      558.05      551.51     65.99 o 
  -2   1  15        8.77      -22.33     29.44 o 
  -1   1  15       30.72       11.61     32.88 o 
   0   1  15       97.19       35.16     37.16 o 
   1   1  15        0.26      -28.94     34.44 o 
  -7   2  15        2.21      -34.33     30.99 o 
  -6   2  15      222.12      178.80     52.21 o 
  -5   2  15       32.51       55.60     42.33 o 
  -4   2  15       44.57       -2.78     37.44 o 
  -3   2  15      356.91      346.16     61.49 o 
  -2   2  15      141.54      118.03     45.94 o 
  -1   2  15       72.69       34.22     40.27 o 
   0   2  15      254.70      369.26     63.54 o 
  -5   3  15      562.07      825.12     83.15 o 
  -4   3  15      287.22      235.12     56.71 o 
  -3   3  15       30.47      -31.22     32.66 o 
  -2   3  15        9.23      -33.44     35.05 o 
  -1   3  15        0.48      -12.89     37.22 o 
  -4  -8  16      331.55      396.15     46.85 o 
  -3  -8  16      294.06      294.72     62.49 o 
  -2  -8  16      251.08      283.11     61.43 o 
  -1  -8  16        1.86        3.44     30.27 o 
  -5  -7  16       10.80      -27.83     20.96 o 
  -4  -7  16       84.61       87.91     30.98 o 
  -3  -7  16      742.22      933.77     87.43 o 
  -2  -7  16      680.38      879.78     86.87 o 
  -1  -7  16      259.15      253.01     57.88 o 
   0  -7  16        0.08      -40.77     28.72 o 
  -6  -6  16       45.66       19.39     36.27 o 
  -5  -6  16        3.05      -11.11     29.99 o 
  -4  -6  16        0.69      -19.18     21.14 o 
  -3  -6  16       84.25      114.28     58.10 o 
  -2  -6  16      580.29      717.92     77.32 o 
  -1  -6  16      606.67      593.39     76.37 o 
   0  -6  16       96.34       84.04     46.88 o 
   1  -6  16        5.13       -9.55     34.49 o 
  -7  -5  16      485.50      630.60     75.32 o 
  -6  -5  16      250.27      250.73     54.77 o 
  -5  -5  16       10.18       -1.22     33.16 o 
  -4  -5  16       25.64       -3.61     31.44 o 
  -3  -5  16       14.41       -5.93     21.85 o 
  -2  -5  16       14.73       -8.28     20.37 o 
  -1  -5  16      207.03      200.18     55.60 o 
   0  -5  16      166.95      109.20     57.21 o 
   1  -5  16        1.20      -45.32     30.22 o 
  -7  -4  16       93.92       88.48     44.27 o 
  -6  -4  16      276.23      299.17     60.38 o 
  -5  -4  16       84.02       94.43     40.10 o 
  -4  -4  16       67.05       54.43     38.66 o 
  -3  -4  16      282.00      279.72     38.61 o 
  -2  -4  16      161.29      163.58     49.60 o 
  -1  -4  16        1.65       47.27     38.88 o 
   0  -4  16       25.81      -46.27     32.44 o 
   1  -4  16       11.48      -48.82     32.88 o 
  -7  -3  16       50.17       43.71     38.71 o 
  -6  -3  16       20.74       26.22     33.44 o 
  -5  -3  16       80.61       60.66     39.33 o 
  -4  -3  16        0.01      -19.05     30.16 o 
  -2  -3  16      893.44     1016.78    128.84 o 
  -1  -3  16      467.26      556.32     48.90 o 
   0  -3  16       42.46       32.55     36.77 o 
   1  -3  16        0.54      -27.33     39.16 o 
  -7  -2  16      525.88      597.61     70.38 o 
  -6  -2  16      210.79      224.74     51.21 o 
  -5  -2  16       10.91      -28.55     29.27 o 
  -2  -2  16      535.49      578.50     69.76 o 
  -1  -2  16      978.01     1252.65     92.65 o 
   0  -2  16      467.63      544.09     49.51 o 
   1  -2  16       24.12      -15.93     26.56 o 
  -7  -1  16      619.73      666.87     74.15 o 
  -6  -1  16      529.59      591.72     67.21 o 
  -5  -1  16      121.62      173.19     46.27 o 
  -3  -1  16        1.26      -26.94     34.33 o 
  -2  -1  16      139.76      147.75     45.21 o 
  -1  -1  16      562.85      704.09     76.71 o 
   0  -1  16      417.96      380.37     60.93 o 
  -6   0  16      678.35      771.85     73.99 o 
  -4   0  16       39.68       22.66     37.33 o 
  -3   0  16       30.15       -6.72     32.94 o 
  -2   0  16       59.48       -7.72     36.60 o 
  -1   0  16        2.34        4.44     34.16 o 
   0   0  16      149.91      109.09     46.55 o 
  -5   1  16      271.82      321.66     59.93 o 
  -4   1  16      219.14      235.73     56.21 o 
  -3   1  16       10.25       -8.78     31.61 o 
  -2   1  16      282.23      272.28     59.43 o 
  -1   1  16      154.37      224.62     55.27 o 
  -3  -6  17      101.47       80.54     31.27 o 
  -4  -5  17       99.55       68.32     40.94 o 
  -3  -5  17        0.69      -22.82     22.23 o 
  -2  -5  17       31.26      -18.05     34.05 o 
  -5  -4  17      131.37      123.70     49.10 o 
  -4  -4  17      369.94      460.19     63.43 o 
  -1  -4  17       11.73      -44.77     31.83 o 
  -5  -3  17       10.71        8.55     38.05 o 
  -2  -2  17      681.15      905.27     82.82 o 
                                                 
